# Supplementary material for: Gut-derived peptidoglycan remotely inhibits bacteria dependent activation of SREBP by Drosophila adipocytes
Source: PLoS Genet. 2022 Mar 4;18(3):e1010098. doi: 10.1371/journal.pgen.1010098 (PMC8926189; doi:10.1371/journal.pgen.1010098)
Supplement: S1 Numerical data — (XLSX) [file pgen.1010098.s008.xlsx]

## Sheet: Feuil1
Reladed to Figure 1E
Acetyl-CoA synthase (ACS) RT-qPCR
	(2^rp49)/(2^ACS)
	Mean value for 3 technical replicates
Biological replicate
Control sucrose-1	1
Control sucrose-2	0.843338
Control sucrose-3	0.94902
Control sucrose-4	1.24802
Control sucrose-5	0.888925
Control sucrose-6	0.991226
Control sucrose-7	1.14454
Control sucrose-8	0.98226
Control E. coli-1	2.83297
Control E. coli-2	2.23232
Control E. coli-3	2.22523
Control E. coli-4	2.85205
Control E. coli-5	2.77196
Control E. coli-6	2.71139
Control E. coli-7	3.02668
Control E. coli-8	3.50329
Control E. cc-1	1.84854
Control E. cc-2	2.46299
Control E. cc-3	2.38731
Control E. cc-4	1.75926
Control E. cc-5	1.70636
Control E. cc-6	2.263
Control E. cc-7	1.66214
PGRP-LBD sucrose-1	0.536923
PGRP-LBD sucrose-2	0.559341
PGRP-LBD sucrose-3	0.717214
PGRP-LBD sucrose-4	0.859914
PGRP-LBD sucrose-5	0.680725
PGRP-LBD sucrose-6	0.791399
PGRP-LBD sucrose-7	0.69661
PGRP-LBD sucrose-8	0.779648
PGRP-LBD E. coli-1	1.44223
PGRP-LBD E. coli-2	1.61533
PGRP-LBD E. coli-3	1.71732
PGRP-LBD E. coli-4	1.8187
PGRP-LBD E. coli-5	1.88755
PGRP-LBD E. coli-6	1.91488
PGRP-LBD E. cc-1	1.18588
PGRP-LBD E. cc-2	1.27536
PGRP-LBD E. cc-3	1.15574
PGRP-LBD E. cc-4	1.21457
PGRP-LBD E. cc-5	1.28816
PGRP-LBD E. cc-6	1.54971

## Sheet: Feuil2
Reladed to Figure 3B
4EBP/Thor RT-qPCR
	(2^rp49)/(2^4EBP)
	Mean value for 3 technical replicates
Biological replicate
Control sucrose-1	1
Control sucrose-2	1
Control sucrose-3	1.18576
Control sucrose-4	1.45427
Control sucrose-5	1
Control sucrose-6	1.05971
Control sucrose-7	1.26839
Control regular food-1	0.496567
Control regular food-2	0.514989
Control regular food-3	0.505694
Control E. coli-1	0.957401
Control E. coli-2	0.636041
Control E. coli-3	0.274631
Control E. coli-4	1.01952
Control E. coli-5	0.73929
Control E. coli-6	0.392993
Control E. cc-1	0.798967
Control E. cc-2	0.637548
Control E. cc-3	0.496983
Control E. cc-4	0.536677
Control E. cc-5	0.598268
Control E. cc-6	0.760918

## Sheet: Feuil3
Reladed to Figure 3H
brummer RT-qPCR
	(2^rp49)/(2^bmm)
	Mean value for 3 technical replicates
Biological replicate
Control sucrose-1	1
Control sucrose-2	1.00451
Control sucrose-3	1.45236
Control sucrose-4	1
Control sucrose-5	0.809127
Control sucrose-6	0.649677
Control sucrose-7	1
Control sucrose-8	0.66923
Control E. coli-1	5.66045
Control E. coli-2	4.98404
Control E. coli-3	1.92099
Control E. coli-4	4.16724
Control E. coli-5	2.48369
Control E. coli-6	1.92239
Control E. cc-1	3.78044
Control E. cc-2	3.88617
Control E. cc-3	2.87726
Control E. cc-4	2.54834
Control E. cc-5	1.71779
Control E. cc-6	1.42855
PGRP-LBD sucrose-1	1.41909
PGRP-LBD sucrose-2	0.572049
PGRP-LBD sucrose-3	0.491516
PGRP-LBD sucrose-4	0.733907
PGRP-LBD sucrose-5	0.974083
PGRP-LBD sucrose-6	0.800892
PGRP-LBD sucrose-7	0.632988
PGRP-LBD sucrose-8	0.962166
PGRP-LBD E. coli-1	2.86899
PGRP-LBD E. coli-2	3.81761
PGRP-LBD E. coli-3	2.17956
PGRP-LBD E. coli-4	2.24885
PGRP-LBD E. coli-5	1.92237
PGRP-LBD E. coli-6	1.60839
PGRP-LBD E. cc-1	2.24424
PGRP-LBD E. cc-2	4.10015
PGRP-LBD E. cc-3	1.96387
PGRP-LBD E. cc-4	2.84098
PGRP-LBD E. cc-5	1.78774
PGRP-LBD E. cc-6	2.14233

## Sheet: Feuil4
Reladed to Figure 4B
Diptericin (Dpt) RT-qPCR
	(2^rp49)/(2^Dpt)
	Mean value for 3 technical replicates
Biological replicate
Control sucrose-1	1
Control sucrose-2	1.08886
Control sucrose-3	0.531748
Control sucrose-4	1.02481
Control sucrose-5	2.08379
Control sucrose-6	3.2817
Control sucrose-7	1
Control E. coli-1	11.925
Control E. coli-2	7.47503
Control E. coli-3	3.18595
Control E. coli-4	9.12743
Control E. coli-5	0.525666
Control E. coli-6	27.397
Control E. coli-7	2.09853
Control E. coli-8	3.08039
Control E. cc-1	6.64867
Control E. cc-2	83.0582
Control E. cc-3	5.06539
Control E. cc-4	13.5905
Control E. cc-5	19.7015
Control E. cc-6	10.4362
Control E. cc-7	2.74002
Control E. cc-8	5.17096
PGRP-LBD sucrose-1	4.51566
PGRP-LBD sucrose-2	2.02437
PGRP-LBD sucrose-3	2.80221
PGRP-LBD sucrose-4	11.351
PGRP-LBD sucrose-5	4.77005
PGRP-LBD sucrose-6	3.75595
PGRP-LBD sucrose-7	0.784773
PGRP-LBD sucrose-8	1.44501
PGRP-LBD sucrose-9	1.94135
PGRP-LBD sucrose-10	0.510532
PGRP-LBD sucrose-11	0.520511
PGRP-LBD E. coli-1	2345.54
PGRP-LBD E. coli-2	884.708
PGRP-LBD E. coli-3	680.609
PGRP-LBD E. coli-4	964.832
PGRP-LBD E. coli-5	452.94
PGRP-LBD E. coli-6	429.439
PGRP-LBD E. coli-7	838.394
PGRP-LBD E. cc-1	12526.4
PGRP-LBD E. cc-2	14994.1
PGRP-LBD E. cc-3	11179.5
PGRP-LBD E. cc-4	9587.59
PGRP-LBD E. cc-5	4494.47
PGRP-LBD E. cc-6	4070.84
PGRP-LBD E. cc-7	9307.53
PGRP-LBD E. cc-8	7997.61

## Sheet: Feuil5
Reladed to Figure 6A
Lipid droplets size quantification
Each column corresponds to the combined quantification of three pictures
Control sucrose	Control E. cc	PGRP-LBD sucrose	PGRP-LBD E. cc	DreddD55 sucrose	DreddD55 E. cc	DreddD55;; PGRP-LBD sucrose	DreddD55;; PGRP-LBD E. cc
0.311	3	66	2	2	0.422	4	0.0333
0.167	18	1	3	1	2	0.956	2
0.133	4	17	1	0.389	0.2	3	16
5	6	0.656	12	3	1	53	0.2
0.0889	0.0778	28	6	3	0.167	6	151
1	12	0.0667	0.689	0.233	0.1	23	20
3	5	0.811	0.922	0.722	5	6	0.411
2	9	1	0.0222	4	0.3	0.656	0.233
0.233	8	5	6	1	0.789	2	42
35	3	19	5	2	13	9	2
2	0.967	8	0.344	24	2	39	9
10	0.922	11	24	9	0.589	23	12
0.333	0.222	5	3	6	62	2	0.544
0.644	20	6	1	63	44	4	34
0.756	0.122	6	10	5	8	3	19
4	4	0.456	0.0111	4	23	3	126
9	5	0.156	0.311	10	3	3	2
11	3	0.478	6	30	0.289	26	0.367
0.489	7	0.5	2	5	16	3	2
4	6	6	0.467	2	3	10	25
4	12	15	19	11	3	2	54
5	11	0.978	24	31	8	2	43
18	7	3	0.0111	8	0.422	0.622	0.856
0.1	4	4	0.111	0.0222	0.989	0.0333	0.556
3	3	14	0.0333	81	3	0.0556	44
6	0.0333	41	6	0.0222	7	0.2	7
34	1	4	9	3	2	2	92
2	4	2	6	0.511	11	5	2
2	16	2	6	6	17	1	0.156
0.267	6	2	0.156	0.0333	25	7	2
0.0556	0.189	0.8	0.0333	0.311	2	6	22
9	0.589	4	0.0333	0.0778	0.3	10	0.744
0.878	0.133	5	4	4	367	10	0.689
0.0222	3	13	3	25	2	23	9
48	0.556	0.656	0.0444	0.0111	2	4	0.644
2	5	0.122	5	0.0333	24	0.889	7
2	2	0.878	0.178	0.244	7	0.178	17
17	2	55	0.0111	3	124	0.156	36
26	0.0889	0.0333	0.0778	0.0333	9	13	53
7	0.222	0.0667	0.0222	79	0.0556	3	116
6	2	10	0.0111	0.289	3	0.833	0.611
1	6	0.533	7	3	0.0333	6	2
1	0.456	2	4	16	0.733	0.0111	0.222
0.722	6	1	7	5	0.156	0.944	3
2	3	1	0.0111	0.0111	3	0.356	0.511
0.756	17	0.433	4	0.0111	29	0.0333	35
0.267	2	5	2	1	1	2	0.0778
3	5	34	29	0.767	12	42	5
2	10	0.389	2	0.0222	8	0.0667	3
10	10	0.456	0.0222	121	4	0.911	16
2	0.833	0.156	0.311	0.0333	1	9	0.611
37	3	4	0.0111	5	9	25	0.878
0.0667	28	14	2	1	6	0.0333	2
0.0889	5	0.989	0.122	0.0111	79	6	5
0.0333	3	0.878	0.0222	0.0556	0.233	0.289	20
4	2	0.644	2	0.311	0.456	2	0.0222
0.944	3	0.378	0.311	0.0333	0.111	9	0.0222
0.667	11	0.0222	0.0444	2	2	0.278	28
2	0.544	3	3	0.133	0.144	6	0.656
1	0.211	0.211	0.0111	0.0444	40	22	167
10	24	2	0.0444	0.356	2	6	0.733
1	2	7	9	0.222	0.344	3	0.5
0.144	1	0.567	12	2	19	19	0.544
12	0.856	0.0222	8	0.4	2	0.422	74
5	0.589	0.5	0.0111	1	31	0.389	0.3
0.867	3	23	0.0111	0.0667	4	1	2
9	0.0111	0.133	0.233	0.0111	2	17	6
3	0.922	26	0.0111	0.0111	63	58	0.2
5	7	0.256	11	0.0111	6	0.189	0.433
2	8	0.311	0.0111	0.0667	0.311	0.278	65
15	0.878	10	3	0.0667	2	2	0.0111
0.233	10	25	0.0111	0.0444	17	2	0.0222
1	10	0.511	5	79	10	3	0.756
1	3	7	0.0111	5	5	5	0.0667
5	4	0.622	1	0.456	1	2	2
0.478	0.278	0.222	0.756	0.0333	2	20	77
3	0.956	0.0778	0.122	16	23	1	18
0.433	8	0.5	4	0.644	3	8	0.122
2	1	0.844	0.156	24	7	3	181
12	4	3	0.0111	53	0.156	0.2	35
41	0.0444	0.311	0.0111	1	3	2	4
1	1	0.311	3	9	1	37	0.0333
0.611	7	16	0.156	1	0.222	22	0.0333
0.478	2	5	29	7	38	3	48
4	8	0.789	3	0.0778	37	0.322	0.111
0.878	8	0.2	0.0556	20	15	0.9	2
6	5	1	0.233	21	2	3	0.0222
5	11	1	0.0667	0.133	7	4	0.211
7	5	0.344	7	3	2	0.0222	24
0.389	0.0333	18	2	0.0111	13	2	6
0.544	2	6	0.733	1	2	0.0556	0.0778
0.0667	5	7	0.0222	0.156	2	0.256	1
6	5	0.478	4	0.111	11	6	0.256
1	5	1	0.667	0.0222	464	4	0.0222
11	8	3	4	0.0333	11	4	0.867
4	0.467	3	16	0.0222	4	5	61
13	0.767	0.0556	0.0111	0.0556	3	0.0444	2
6	1	3	10	38	0.178	6	0.133
0.0667	5	3	16	18	34	0.0889	1
20	7	0.0778	0.878	0.0111	51	0.822	3
5	3	0.867	14	36	110	0.856	13
6	15	2	2	9	5	0.567	0.289
0.0556	26	0.256	0.0333	0.0222	4	2	2
7	6	1	6	129	299	0.389	66
47	2	4	0.878	0.0667	61	28	2
9	0.7	2	5	0.633	2	7	16
0.0778	4	0.0222	1	7	5	8	0.0667
7	0.2	29	1	2	107	8	57
42	10	30	2	0.0222	8	1	53
20	9	0.0889	1	11	2	1	11
3	3	0.967	5	0.1	6	3	17
42	0.0556	49	2	0.0111	2	7	1
3	0.811	0.156	2	2	0.5	2	4
1	11	2	0.0333	0.0556	0.389	8	2
2	6	0.511	7	0.133	2	0.122	4
4	0.133	0.811	2	4	0.0222	3	4
22	4	1	18	1	165	0.967	0.244
0.2	5	4	2	0.0889	33	3	0.122
0.133	5	9	1	6	0.422	4	5
0.989	4	41	1	9	0.0333	0.711	2
6	5	0.0778	3	6	0.189	5	2
0.622	12	20	4	0.622	3	30	0.0444
0.822	14	5	2	24	0.0333	23	4
0.789	8	0.178	2	0.0111	0.144	0.167	0.378
2	2	11	16	1	0.256	0.111	11
0.178	8	0.0444	0.178	0.0111	0.567	9	5
5	1	0.789	0.578	59	5	0.978	0.0111
19	2	2	8	0.667	9	2	3
0.789	2	0.0556	5	32	64	2	0.756
2	6	1	3	0.611	1	20	4
13	5	2	15	0.0111	10	2	11
7	7	0.844	0.0778	0.6	0.111	7	6
0.433	14	0.156	0.867	0.0111	1	3	23
8	0.889	1	0.522	0.133	0.489	0.0111	0.0111
4	11	0.789	3	5	1	0.0222	11
6	15	0.0889	0.0556	0.0222	0.0444	9	0.433
8	0.0333	8	0.367	8	27	1	2
2	22	0.0556	0.0222	0.0222	0.256	2	12
6	0.8	0.0111	0.0222	0.0444	27	2	46
0.411	14	5	0.556	0.0222	0.122	0.0111	0.0111
0.289	0.0222	2	0.0111	2	26	0.911	0.0222
3	3	6	6	4	0.689	0.633	0.0667
3	0.156	1	4	0.0667	0.267	0.267	8
8	18	1	4	0.256	10	0.389	0.967
1	7	4	7	0.1	39	3	0.233
10	2	0.0556	2	41	37	5	5
6	3	3	0.0444	3	1	0.0111	21
3	24	2	19	22	0.4	12	12
0.967	0.0444	6	0.0667	0.0111	31	17	3
2	0.267	1	4	1	23	1	15
17	0.167	0.956	0.0111	0.0222	2	9	0.578
0.133	0.378	0.778	9	0.189	4	0.233	4
19	0.6	1	0.0333	0.989	0.0889	2	66
19	1	2	7	0.0333	6	0.211	81
0.0444	17	4	1	38	2	9	15
0.633	2	2	2	38	0.244	0.0222	0.356
0.0444	6	0.311	14	8	124	1	27
7	5	3	10	0.0333	24	3	20
4	10	0.556	3	2	29	22	31
2	3	13	0.0333	0.0111	25	23	7
1	9	2	5	0.133	5	3	9
1	1	4	3	2	0.222	5	0.2
0.278	1	0.1	1	8	0.556	5	0.0111
2	13	2	0.689	38	0.133	0.456	19
4	3	25	7	0.0222	35	0.433	94
32	3	3	0.244	0.0889	5	11	0.333
0.222	0.322	21	2	0.0333	0.167	0.0111	0.411
0.711	7	4	13	13	0.556	4	67
0.111	0.1	5	16	0.0333	79	0.467	0.0556
0.944	7	9	4	0.167	16	16	0.511
0.556	0.233	0.0444	0.2	1	9	25	0.0111
4	7	0.622	8	0.611	73	0.0444	0.0889
0.856	12	0.0222	0.111	0.3	0.0111	0.422	0.556
7	4	0.0111	0.289	2	0.189	13	0.533
13	0.278	0.333	3	0.0222	110	0.0111	145
5	6	6	1	0.233	65	0.0111	1
9	12	0.0444	0.111	17	2	7	84
6	0.2	6	0.0111	51	4	6	3
0.189	48	1	0.0333	7	11	6	7
0.833	0.522	3	0.833	2	28	33	0.289
13	2	0.478	2	0.0111	0.0444	36	1
15	15	2	0.378	0.167	1	1	0.0222
0.111	0.789	0.311	0.0111	7	24	0.144	71
0.778	0.267	23	12	0.0889	35	31	0.0222
0.0556	2	6	0.411	0.0111	6	1	3
1	0.3	2	13	7	14	1	0.333
10	0.0667	16	2	2	10	24	11
7	4	3	3	8	0.0667	4	0.233
0.278	5	33	0.456	0.667	6	3	73
7	0.133	0.833	0.0333	0.244	0.0222	0.0111	21
0.0444	0.356	1	0.0111	24	2	0.978	0.0333
1	0.367	1	0.378	3	0.4	0.0333	6
0.111	6	0.511	5	9	2	0.478	0.0444
0.311	6	4	0.0556	0.5	0.656	0.0333	42
0.389	4	0.856	4	0.222	32	43	30
4	2	0.378	0.156	91	0.578	3	6
34	5	9	0.0444	0.0111	0.0889	0.6	12
0.411	2	0.156	13	0.389	57	6	0.789
0.389	3	0.9	3	0.156	9	0.278	20
4	9	2	0.0444	0.789	51	2	0.733
8	3	2	2	0.0444	0.9	0.778	25
5	0.544	2	5	0.0778	18	3	8
2	5	5	0.0111	3	2	48	0.0222
12	3	2	0.467	0.0556	33	1	0.0222
0.478	23	49	3	9	0.0333	28	0.0222
0.189	0.422	0.433	7	39	9	69	88
8	0.1	3	9	18	26	7	0.0222
0.0556	1	0.133	16	0.322	13	6	22
2	2	2	0.0333	0.0667	0.278	19	29
0.656	2	2	7	0.267	33	5	2
2	3	0.0556	7	0.8	68	0.0889	10
7	6	0.989	0.178	10	43	0.0444	0.278
0.133	2	0.744	8	0.0111	0.322	40	0.344
0.133	5	0.144	0.0444	0.0111	1	0.0333	87
0.989	2	3	2	0.0444	2	8	3
0.0889	2	3	4	2	1	31	0.0333
36	2	5	2	0.0333	2	13	2
5	0.522	5	0.0667	2	177	0.2	0.233
1	8	0.822	0.844	16	0.544	0.0667	2
0.522	0.344	1	0.0444	2	0.0556	0.522	0.0111
0.622	4	6	9	35	0.0444	26	0.989
0.2	1	6	1	0.0222	2	4	0.167
13	4	8	0.656	193	28	0.211	0.578
0.0667	2	23	2	3	1	5	0.0889
0.2	6	4	9	0.0556	2	8	291
0.178	2	0.633	0.633	38	26	0.0222	0.0222
0.0111	0.522	7	1	3	4	3	0.0333
0.667	0.289	0.578	0.533	0.0444	3	7	53
1	0.5	5	0.322	11	28	3	4
10	2	0.578	0.233	2	0.0222	0.167	70
1	0.922	6	2	0.0111	1	6	0.0111
5	2	13	9	0.0889	10	2	3
0.856	3	0.756	2	0.0111	1	18	1
0.0778	1	5	0.0222	0.1	0.989	5	8
4	0.944	0.967	2	0.0778	0.356	40	124
3	0.244	1	3	0.0111	3	15	66
0.289	11	0.478	24	16	0.0111	4	3
3	3	2	0.489	43	35	3	1
0.833	6	2	9	2	2	3	0.0667
2	0.733	0.311	0.711	2	11	53	1
1	9	3	1	11	0.144	3	1
5	1	4	1	3	0.733	0.1	0.0111
1	2	1	17	0.744	0.1	0.0111	0.0222
4	2	6	3	0.878	2	1	56
2	3	5	18	0.178	3	6	8
12	0.878	1	1	91	1	0.944	0.1
1	11	4	4	5	0.0889	0.0111	70
2	0.456	1	3	158	23	4	48
2	6	0.0556	1	15	2	2	0.0222
0.189	0.589	4	0.111	0.656	0.167	0.1	5
14	2	8	0.0111	49	16	3	7
4	5	2	7	0.222	2	8	5
5	25	8	0.322	7	2	10	37
0.244	18	18	22	0.389	19	3	9
0.1	2	3	8	29	0.456	13	130
2	7	21	1	6	0.0111	8	4
11	8	3	4	9	7	0.0111	3
3	1	1	3	0.978	0.744	5	12
5	5	22	8	1	4	7	0.744
0.144	0.456	2	0.122	0.0667	0.0111	0.4	0.667
16	6	0.633	9	0.0111	2	1	0.867
2	0.0222	1	7	0.622	7	0.178	0.1
0.0778	3	2	2	28	0.711	0.0667	9
14	1	0.567	0.422	0.0111	0.0222	1	0.589
0.522	6	3	9	45	18	0.644	1
5	2	2	10	0.0667	0.0222	14	0.589
1	20	7	0.489	5	9	7	4
4	2	2	27	12	0.0111	0.1	0.0333
51	3	32	3	0.144	14	0.167	5
0.578	7	0.633	1	0.411	0.0444	13	29
2	2	31	1	5	1	17	10
22	0.322	34	0.167	0.189	24	0.978	29
3	2	0.978	0.244	2	0.489	5	0.9
6	28	3	3	0.589	0.0889	57	2
0.389	0.722	1	16	1	0.3	2	5
3	3	2	0.556	94	4	16	0.344
13	11	3	12	0.0111	6	0.0556	9
0.267	0.867	2	0.711	0.0556	13	2	3
40	0.633	2	0.133	448	26	0.0222	60
5	7	0.2	1	1	7	0.0111	0.478
0.344	0.267	0.956	2	0.0889	0.433	0.0222	12
0.133	0.0778	12	0.0333	0.0444	102	8	14
4	6	57	0.556	0.0222	0.222	6	0.0667
0.0556	2	2	0.967	0.778	0.278	0.0111	22
3	4	3	0.0667	7	0.722	0.478	2
10	14	26	2	0.0111	30	2	16
7	0.0556	0.467	0.0111	38	24	3	0.0222
0.156	1	3	5	15	17	2	0.0111
8	0.656	2	13	0.0333	2	0.822	30
1	0.233	24	0.0333	0.111	200	5	0.0778
5	0.256	4	0.0111	0.0667	0.233	1	1
4	0.489	1	0.222	4	0.367	4	18
7	0.233	11	1	2	1	11	0.0222
4	5	2	6	0.0222	3	3	7
0.0444	3	2	0.0556	0.3	0.956	0.222	0.2
0.322	0.1	5	0.767	5	12	13	0.0556
14	0.178	0.722	0.0667	0.278	194	7	0.222
11	1	1	1	0.322	0.0222	3	3
4	6	2	5	125	0.0444	0.0333	0.167
1	13	4	10	3	0.0556	22	0.256
0.822	11	1	20	0.0333	12	5	4
3	0.678	3	0.178	0.0111	0.189	9	0.433
6	11	2	0.0444	2	0.444	6	3
12	5	2	0.0111	5	13	0.0222	0.0333
11	2	0.278	46	0.156	0.511	2	7
23	32	2	3	0.0111	0.278	0.0667	9
0.0444	1	0.922	0.0444	0.267	0.289	0.0556	37
0.611	2	1	5	10	4	8	0.7
1	0.233	8	3	2	0.378	10	6
0.0667	0.1	8	5	0.0333	17	0.0222	12
0.644	2	2	0.0111	193	1	0.0667	0.211
3	41	9	0.644	0.189	18	0.544	9
3	1	2	4	0.0111	4	19	6
3	5	25	4	4	9	0.878	201
1	0.989	9	10	0.244	4	0.0444	0.0222
3	0.789	4	9	0.144	0.778	0.933	5
4	16	2	0.578	25	6	6	0.733
1	0.611	1	0.156	2	8	17	5
3	2	3	6	0.444	5	5	0.422
6	6	0.933	14	0.111	6	12	9
4	7	0.0444	2	0.0444	0.0222	4	11
0.2	1	0.0667	3	0.844	10	0.0111	46
11	2	2	0.1	0.0778	0.422	6	2
27	10	0.133	0.111	2	0.1	0.0444	23
7	0.133	9	0.622	18	2	4	5
2	0.389	0.456	0.256	2	26	14	2
0.533	24	0.511	0.144	22	2	0.678	3
2	3	0.978	1	3	0.667	0.0222	37
5	16	11	0.5	49	61	0.0111	10
20	5	0.856	0.0444	0.0333	0.444	0.111	0.133
7	33	0.7	6	23	0.656	0.2	0.733
0.822	3	20	0.7	8	10	5	0.0333
3	2	5	5	0.0778	0.0222	2	0.0222
3	4	2	10	1	35	0.0444	3
0.144	4	2	0.0222	0.367	0.878	3	0.0111
4	0.622	0.778	0.178	1	2	1	8
0.522	3	0.0889	9	0.133	1	5	0.0667
1	6	7	0.0444	0.156	3	1	38
4	3	6	11	8	3	2	0.533
12	3	29	3	0.156	0.189	13	0.0889
0.322	8	17	7	0.178	7	2	0.389
2	8	18	0.489	0.367	0.467	0.4	0.944
3	0.511	0.8	1	84	10	8	0.533
0.956	5	1	9	0.0111	0.411	4	0.967
12	2	2	0.0111	0.1	0.767	8	0.0556
2	24	0.289	10	2	8	0.444	0.1
0.244	11	7	6	0.0444	0.233	7	0.0889
14	5	2	0.3	0.0222	0.411	0.511	0.0222
26	11	3	2	0.0111	0.0222	1	3
0.178	0.622	10	2	0.0222	3	2	7
25	3	2	0.0222	43	0.678	1	0.0333
0.222	1	0.133	0.0111	3	0.533	2	0.0111
0.533	0.989	19	0.0444	0.2	0.922	5	0.633
11	5	0.111	0.444	28	0.0222	3	0.0111
0.422	1	1	11	0.978	3	14	0.756
7	3	3	6	0.0556	25	6	0.0111
1	2	0.789	0.811	3	0.0667	3	30
1	0.0889	0.378	0.856	182	11	5	8
0.0333	2	23	7	0.0667	5	5	0.0111
0.167	11	0.111	1	0.0111	1	18	155
15	19	0.467	2	0.0333	0.0111	0.278	0.0222
2	13	0.233	0.0333	29	3	4	45
5	4	0.344	7	0.0222	3	1	4
3	35	1	0.767	0.811	4	8	0.0556
33	3	0.0222	3	0.1	0.0111	7	0.256
0.556	1	0.811	3	7	0.378	16	0.0222
0.911	3	0.522	2	14	36	4	0.0556
6	10	35	4	2	3	10	1
3	3	8	7	0.2	6	1	11
1	2	1	0.611	0.367	0.0333	0.733	0.0667
0.0778	0.644	1	2	4	0.0667	5	0.0111
0.0889	0.278	0.6	9	3	10	0.9	0.344
1	29	0.878	6	0.0333	0.367	4	47
20	6	5	0.0444	0.0556	0.0667	33	4
1	2	0.956	2	0.0667	1	7	0.244
3	5	2	0.0222	4	4	4	0.0778
0.0667	19	0.378	6	18	15	23	11
18	9	0.211	4	0.0222	0.578	0.8	10
34	0.167	89	1	1	7	14	7
0.1	30	5	6	2	126	0.467	17
51	16	1	10	138	0.0778	11	0.0111
4	1	0.344	0.222	0.0778	23	5	1
13	0.0111	3	0.889	1	0.0111	1	4
3	3	0.367	0.0667	1	13	1	0.0556
1	0.756	2	8	0.144	5	0.0111	2
0.578	2	6	0.122	0.2	6	8	0.189
2	0.767	2	1	27	1	3	44
2	0.178	13	1	0.167	21	8	72
0.633	0.422	0.178	0.978	1	2	8	0.522
0.622	16	34	5	0.178	2	1	6
3	2	11	1	13	0.0111	0.122	18
0.556	0.222	3	2	6	13	0.144	1
0.0556	2	0.144	0.0556	2	3	32	0.0111
2	4	0.667	4	0.0333	12	9	0.122
0.633	0.167	11	7	3	6	32	0.589
1	3	2	0.0111	0.0222	12	8	0.0111
3	16	0.722	2	20	2	2	0.0667
3	6	1	5	0.0333	2	7	0.0444
0.156	9	0.878	2	0.0111	0.767	3	3
2	0.744	0.511	4	2	0.0556	4	0.0222
3	11	0.844	5	47	3	4	15
0.122	7	0.189	0.433	48	86	0.7	0.0556
10	0.0889	0.833	9	0.1	2	11	0.433
14	2	3	0.167	8	1	2	0.244
0.8	1	0.0333	3	0.789	0.456	3	40
1	3	45	3	7	2	2	0.589
4	0.0222	2	2	11	1	1	0.744
4	0.722	0.744	1	2	0.833	18	4
0.0333	5	56	0.189	12	2	2	0.344
0.367	7	2	13	41	10	5	0.0111
0.944	4	5	0.7	0.0111	3	35	3
22	0.2	11	7	5	16	11	0.0111
0.978	7	2	0.778	0.0444	28	28	1
10	4	2	0.756	4	0.367	2	18
0.467	0.522	2	0.633	76	7	20	0.0444
0.0111	0.433	3	0.644	166	4	0.633	2
5	9	0.322	4	0.444	11	16	0.578
0.378	3	3	0.189	1	1	12	35
4	0.222	0.311	24	0.0222	0.422	33	0.944
7	4	2	1	0.233	3	37	4
1	3	1	0.144	0.267	0.611	0.0222	0.0222
0.878	0.167	3	0.744	0.211	0.0222	2	0.489
8	0.922	12	16	0.0333	3	34	0.0333
0.367	16	0.2	2	11	0.367	0.333	0.0222
5	2	0.511	3	16	35	16	0.989
15	16	2	1	52	18	10	0.0333
7	5	0.822	2	0.0333	3	2	3
28	0.433	0.678	1	0.389	0.811	0.0111	0.0111
1	7	1	7	0.433	0.0222	2	10
0.0889	0.111	1	14	0.0111	2	1	2
1	3	0.3	0.156	23	96	8	11
1	7	3	0.2	36	9	13	0.0889
0.222	2	0.7	4	2	0.333	5	43
2	6	1	0.0556	3	2	3	5
0.578	13	13	0.211	0.511	0.0111	5	0.0556
0.278	16	5	2	0.0111	0.567	3	0.944
1	2	4	0.333	3	3	9	0.467
0.344	10	0.167	0.222	177	6	0.0111	77
2	1	0.211	0.0444	0.656	20	31	0.0111
21	0.178	1	0.822	1	6	0.0111	0.0667
1	17	1	0.0333	0.0333	0.211	0.333	0.189
6	6	0.0889	5	65	2	0.478	17
1	4	0.0111	3	48	12	3	0.111
4	0.856	1	0.133	9	0.322	0.322	2
3	0.511	5	5	54	6	4	12
3	1	3	5	1	252	0.0778	0.0444
0.367	12	2	4	3	6	12	2
14	0.344	1	0.0222	5	0.856	1	80
0.267	6	1	0.0111	0.756	15	9	2
0.778	2	5	0.856	0.0444	5	5	0.0333
7	4	0.611	0.0778	2	8	5	0.144
6	6	5	4	0.0111	0.944	0.178	0.544
0.878	0.544	2	7	10	0.878	3	0.0111
3	0.144	0.456	0.0778	0.0111	0.244	22	3
0.4	0.744	4	0.0556	2	0.833	14	0.144
4	2	2	0.956	1	2	2	9
0.0111	8	1	0.133	29	5	4	0.0556
0.511	4	0.467	17	0.389	0.0111	2	0.0889
3	8	1	5	29	5	5	4
3	2	0.256	0.0222	8	5	36	0.0111
0.344	18	2	0.0222	0.0111	4	8	0.0222
0.322	0.156	0.689	2	0.811	3	8	0.0444
21	1	2	0.0444	42	2	32	20
2	17	10	3	0.711	3	34	116
2	0.656	0.556	3	16	3	3	0.0111
0.344	6	0.222	0.0111	4	5	0.267	0.278
7	0.767	0.122	0.267	76	27	0.933	0.889
0.933	2	0.344	0.1	43	2	12	0.0444
46	6	0.0111	7	38	7	30	2
0.378	4	0.422	2	17	10	22	2
0.0444	7	9	1	158	10	2	2
2	3	2	0.0333	33	3	0.533	0.911
0.656	4	25	0.122	73	2	0.1	0.311
0.0222	1	0.544	4	88	0.0333	0.0333	0.744
0.511	4	3	0.233	0.0222	0.444	2	1
0.722	1	11	1	0.422	6	0.122	0.122
0.0667	0.111	18	0.444	15	3	10	0.0778
0.622	2	3	0.222	22	4	2	0.233
2	0.0778	5	0.0333	0.244	4	7	0.0333
0.622	0.578	5	0.844	326	0.0333	39	0.1
0.444	0.0556	6	4	8	11	3	2
0.278	9	0.0778	1	0.1	8	10	1
1	2	0.0111	6	0.356	4	9	0.378
6	3	0.9	1	0.189	0.733	11	0.711
3	0.378	0.533	0.511	8	0.8	1	0.0222
7	44	0.378	0.256	5	4	0.0889	0.0222
0.0222	1	0.722	20	0.122	2	2	3
4	0.0222	3	1	2	9	4	50
0.0556	2	1	6	2	7	4	2
0.278	0.344	2	0.0111	28	4	1	0.0778
0.478	0.778	40	0.111	1	0.589	4	0.778
15	0.344	1	0.489	0.0333	4	2	1
2	5	2	8	38	5	3	6
0.333	4	5	4	28	3	0.0333	2
6	6	0.744	9	13	2	3	8
16	2	2	0.278	0.922	0.0111	4	0.111
9	5	4	30	0.0444	1	2	0.111
0.0444	9	1	0.5	5	7	25	0.0556
3	1	3	0.0444	0.0222	40	3	0.0111
14	9	3	0.0222	0.467	0.811	0.0667	0.311
9	4	6	0.456	0.0222	5	3	0.0111
2	6	0.0889	2	0.233	0.0556	11	1
2	0.456	2	0.0333	0.167	0.356	0.933	0.0222
0.222	23	4	1	0.0111	0.9	30	4
8	4	2	9	0.144	0.811	3	12
9	2	11	6	60	0.267	0.356	0.0333
4	7	0.5	3	24	0.167	1	9
0.1	0.867	2	3	277	0.0333	0.811	2
1	3	4	4	4	124	9	5
0.3	14	0.0222	4	0.233	0.0667	7	0.0778
11	14	4	0.0556	22	12	4	18
0.811	19	1	0.333	2	2	1	1
0.889	0.744	2	2	0.144	1	19	0.0444
22	2	0.878	3	0.0667	0.967	0.556	0.3
3	3	1	13	0.333	0.656	0.178	5
2	20	4	0.856	11	0.267	5	13
5	7	7	3	1	9	19	0.0333
2	4	0.722	5	2	0.0111	7	20
2	10	1	3	8	14	10	0.156
0.222	0.633	2	1	5	2	2	0.111
0.556	0.744	27	7	12	2	5	4
4	0.0111	4	5	0.456	0.611	6	5
0.244	13	0.989	0.1	0.444	2	0.544	8
0.2	4	3	7	0.0111	2	1	3
1	0.789	0.922	9	0.0111	0.533	14	0.0778
1	0.222	9	0.533	24	0.867	3	4
13	2	0.133	6	5	0.233	6	0.0333
0.422	3	0.711	0.356	5	0.522	0.0889	13
0.422	12	3	9	0.111	2	2	1
8	17	5	0.978	0.267	0.678	4	0.3
0.433	0.856	0.544	0.656	63	0.0222	2	0.167
12	2	0.5	2	6	0.0222	36	0.0333
0.689	2	10	0.0111	0.189	0.0222	3	4
0.378	0.911	2	0.0556	12	3	26	6
0.544	6	13	0.0111	0.444	0.722	0.211	0.156
0.533	3	1	0.156	0.0667	0.822	17	12
0.456	2	2	1	4	8	26	7
2	2	8	4	47	4	4	11
3	2	0.633	10	0.633	0.0333	16	0.511
11	9	2	0.722	0.156	3	0.4	0.289
0.444	21	1	6	6	0.189	2	8
35	11	18	4	7	3	3	17
0.0778	2	14	3	0.678	0.3	2	57
0.733	8	1	10	4	0.1	2	0.0556
2	2	2	0.0444	50	0.178	13	0.278
1	3	6	0.0333	4	0.167	26	0.0667
0.244	0.1	0.267	0.0333	4	3	4	0.0333
20	0.7	2	3	8	0.289	6	0.4
91	6	4	9	3	0.678	1	2
17	0.133	8	4	16	69	0.289	0.6
11	8	0.978	0.0333	2	0.1	50	0.0111
3	3	0.922	0.0556	5	10	0.0111	6
0.967	2	0.178	0.1	6	0.0667	3	0.0111
2	6	1	0.0333	0.111	0.3	0.622	0.0778
9	2	2	0.0111	0.0556	0.0111	6	4
0.356	3	0.922	0.744	9	0.367	4	10
4	5	2	3	4	0.0778	2	15
0.0556	0.0667	3	2	89	0.322	18	24
2	6	3	0.489	0.0111	0.0667	5	10
3	10	0.322	1	0.278	0.333	2	0.156
4	14	2	0.0444	7	0.222	0.856	1
0.0333	0.122	3	12	97	0.322	0.0222	0.0111
19	16	0.844	28	0.244	0.589	14	0.0556
9	2	0.622	0.0333	0.0111	0.522	3	1
0.389	0.944	0.611	0.267	0.111	2	4	1
0.311	4	0.244	6	0.0444	18	15	0.0111
2	4	8	0.0444	10	2	0.156	17
4	1	19	0.256	7	0.0778	5	1
8	18	0.311	0.944	52	0.456	4	2
7	9	9	0.7	0.0889	0.0667	2	0.233
3	3	2	24	0.0778	155	5	2
1	17	5	0.633	5	0.178	0.0667	0.0333
0.533	18	4	2	0.178	1	59	1
3	0.478	2	2	11	14	0.544	1
0.411	3	5	8	0.0333	0.156	0.833	10
9	3	6	0.689	0.978	0.1	2	0.167
0.478	0.267	0.144	3	0.456	0.278	5	11
3	0.5	4	0.0556	16	0.1	0.233	0.0222
4	9	6	2	61	0.978	21	22
0.278	3	3	15	6	0.0111	0.0444	0.0333
1	2	2	0.0556	0.0556	1	2	0.344
3	11	0.0111	10	12	0.0111	11	0.167
81	3	0.0222	0.0444	0.1	0.278	6	0.0667
32	2	0.0333	0.0778	0.0111	5	0.0667	5
23	5	5	5	339	0.0111	26	2
34	8	2	6	14	0.178	5	0.0222
2	6	0.289	0.122	4	0.711	6	0.111
2	23	1	0.156	0.178	9	3	0.0222
19	7	2	0.678	0.0333	14	1	0.0222
0.533	2	0.156	19	64	0.578	27	0.0111
0.1	6	0.611	0.167	0.0444	3	0.911	0.289
0.0111	6	11	0.0556	67	31	3	0.0333
15	1	2	0.556	1	0.889	11	7
5	17	3	0.0667	11	0.4	28	39
6	5	1	8	27	0.256	0.0333	11
0.233	10	0.0111	0.1	12	0.322	0.956	0.0222
0.467	19	15	0.0222	124	0.0667	11	93
1	14	2	2	5	12	8	2
4	14	2	0.0222	22	32	3	33
0.0444	2	3	0.0889	1	5	4	0.5
12	2	2	0.0556	0.0556	0.0222	2	0.411
8	3	0.1	19	0.544	0.211	2	0.822
0.833	0.178	0.6	39	0.0111	0.0778	3	0.0222
2	2	1	9	59	0.0778	17	0.833
3	6	2	27	1	0.344	0.989	1
1	3	0.489	2	0.0111	6	2	0.0111
2	0.5	22	10	0.0222	18	0.0333	0.8
22	4	0.0444	0.522	9	17	16	2
0.4	4	0.0667	1	0.0222	0.956	0.533	1
0.844	0.122	20	6	81	0.0444	11	11
2	6	0.211	0.1	8	6	0.0444	3
0.744	0.289	5	0.878	0.0111	7	3	0.0556
14	0.322	0.367	4	0.267	1	3	6
0.9	8	0.9	0.0333	0.5	1	7	11
5	5	0.656	3	0.0111	151	2	0.1
0.844	5	0.189	4	0.644	2	27	22
0.0111	2	2	1	0.0667	1	48	0.111
0.0333	2	2	0.0333	2	1	1	0.0222
0.544	1	5	3	0.544	14	2	0.3
0.222	2	1	0.689	0.456	2	2	0.0222
0.167	8	3	0.0222	0.0111	37	0.444	0.0222
0.7	46	0.622	5	25	0.989	2	3
6	0.0333	3	27	97	1	0.767	28
25	4	1	0.0333	0.0444	0.811	2	0.0222
36	5	0.978	1	0.167	18	5	4
2	8	7	3	1	3	0.833	0.0222
8	5	0.344	2	0.0222	1	0.0222	2
2	1	1	7	8	0.744	0.889	19
0.622	2	0.2	4	4	0.144	4	0.0556
0.3	0.0222	2	2	2	13	0.689	15
13	0.0111	0.833	3	0.156	3	3	0.0333
0.533	27	3	6	10	9	0.222	0.0111
3	4	2	0.533	0.0444	0.611	0.489	2
9	0.867	11	6	23	0.656	0.344	11
2	0.122	2	10	0.0111	2	0.611	15
7	1	5	0.0444	0.0333	0.656	6	2
0.167	1	0.611	0.222	0.0111	0.189	30	0.0556
5	12	0.2	2	0.0333	17	0.189	3
19	18	6	1	19	0.0222	13	0.0222
2	2	3	0.0111	0.0222	31	14	0.0333
0.389	4	1	42	23	1	3	1
0.478	4	3	0.0222	3	2	0.0333	4
0.322	0.311	2	0.0111	0.167	37	3	0.256
1	0.711	4	0.0556	2	52	0.967	0.0778
0.467	22	2	0.0889	0.767	0.0889	0.156	1
3	13	3	0.267	0.0889	0.0889	0.844	23
14	0.167	0.1	0.0111	0.222	0.378	0.0333	0.5
11	18	0.878	16	0.0222	53	2	25
1	4	12	0.0667	19	6	4	4
0.433	2	0.3	0.0111	18	2	1	7
11	0.0778	4	4	3	0.1	8	0.0444
13	2	4	9	41	0.6	0.0333	4
0.0778	4	2	2	1	0.0111	2	2
17	2	12	0.0667	50	0.178	0.822	0.167
0.2	6	2	0.1	2	0.244	2	0.0444
5	7	0.856	0.0556	0.0333	0.122	3	7
8	0.489	16	1	0.578	0.3	0.1	0.622
4	0.222	0.678	0.0111	11	31	2	0.122
0.189	2	2	0.0889	30	0.0778	2	0.0667
17	11	4	0.133	35	0.189	2	0.222
1	3	1	0.222	2	21	0.278	16
0.8	0.644	1	0.0556	0.0111	0.0222	0.433	0.244
3	0.422	2	0.0111	3	0.144	0.222	2
26	5	47	2	0.4	0.0222	13	0.0111
18	2	0.0667	8	1	1	2	0.167
1	2	6	0.4	2	0.0333	4	3
4	2	0.778	0.0889	24	0.5	4	19
3	8	5	5	2	2	12	0.0222
8	0.344	0.733	0.0222	8	0.156	0.2	2
0.156	1	0.889	1	0.0556	2	29	3
4	0.0111	0.511	0.133	0.0333	0.156	15	0.0778
0.0111	0.0778	2	8	3	1	0.156	2
2	10	0.933	2	4	1	1	0.0111
13	11	2	0.0667	11	0.0444	13	0.844
1	0.389	0.944	0.189	0.922	1	3	1
0.844	0.0222	5	11	5	13	2	0.178
2	1	0.278	4	5	12	2	5
0.433	0.0778	0.267	10	0.933	0.0222	1	0.256
4	2	18	0.0111	5	2	7	0.567
3	1	0.233	0.356	3	0.0111	2	2
1	0.344	0.844	0.689	0.0111	1	3	5
1	2	8	6	9	24	0.156	0.522
0.489	8	3	0.0667	2	7	0.0222	8
3	0.611	1	4	4	0.256	0.8	12
0.0778	2	5	8	5	1	0.389	0.0222
0.0778	9	0.822	2	0.0222	4	0.744	0.0889
7	3	0.356	0.0111	0.389	4	1	0.189
10	0.411	2	0.656	0.344	0.0222	5	0.0111
2	14	2	0.0222	0.0111	1	0.989	0.0444
10	4	1	0.0222	19	6	0.0556	2
0.389	0.844	43	2	4	10	0.0222	0.256
0.644	8	0.144	0.0111	83	36	11	1
15	1	1	0.0222	2	37	4	3
0.756	0.433	9	0.0333	0.589	14	7	0.978
2	3	2	0.0111	0.0222	9	0.278	0.444
20	0.244	7	0.0111	26	0.0111	9	0.356
0.878	2	0.689	2	5	0.0111	2	0.0667
0.0222	9	26	5	68	0.222	0.611	0.289
0.7	0.611	0.844	0.0222	5	0.0111	0.333	5
0.756	6	0.544	0.0222	4	2	0.0111	0.156
0.544	0.144	0.722	0.0111	10	2	3	0.0222
11	4	0.467	0.0111	0.944	11	0.433	0.3
1	4	7	0.0222	25	0.0778	17	0.0111
9	4	0.467	0.0444	0.0111	5	5	1
20	0.333	0.133	0.0556	187	21	0.167	2
11	4	0.9	0.2	79	3	0.0333	0.2
33	0.5	12	0.0222	3	8	7	0.478
67	3	11	0.133	3	8	3	21
27	2	2	0.0667	978	7	0.0556	0.111
2	0.233	6	0.0222	11	0.0222	3	0.133
0.233	16	0.7	0.0111	198	6	2	0.1
5	0.0222	0.411	0.533	0.133	83	6	2
1	7	16	0.0333	0.0444	15	0.0444	3
4	0.278	1	0.0111	0.122	0.933	34	0.222
0.222	1	0.233	0.711	2	0.356	6	0.533
0.278	5	2	1	2	0.356	0.556	3
0.578	2	3	0.922	0.0111	0.0444	5	3
27	2	0.278	5	0.0889	0.0444	10	0.0778
0.0667	15	3	0.489	0.0556	2	12	1
1	0.567	0.667	0.3	128	26	0.0111	0.433
5	14	42	4	0.133	0.0333	0.544	0.0333
0.711	0.367	0.622	1	0.0444	0.0222	0.0667	0.244
0.556	4	2	0.522	260	0.0111	3	1
0.456	0.3	2	0.278	0.0778	3	0.233	0.356
0.189	2	2	0.256	0.0222	2	0.0889	0.0222
1	4	0.567	2	0.0222	0.467	1	0.0111
0.0222	1	15	3	0.189	3	2	0.756
0.389	2	24	0.222	0.0111	7	0.0111	0.178
3	4	0.0556	3	4	0.0444	0.133	0.111
0.3	0.911	0.189	3	0.756	0.0111	14	0.122
5	0.0556	5	0.344	213	0.289	4	0.189
6	0.1	0.244	0.511	0.0667	24	4	0.0111
4	8	2	3	0.789	0.0111	5	0.0556
0.0222	1	0.5	1	234	0.478	0.911	29
0.878	4	3	10	24	0.0222	2	0.622
0.222	2	0.511	4	216	2	0.122	95
14	31	7	0.8	0.144	35	1	2
35	14	15	2	0.0111	0.3	6	2
1	8	0.633	0.278	0.133	0.489	5	10
4	2	0.867	5	0.267	0.378	9	0.0111
1	0.956	2	1	0.0667	8	0.1	5
1	0.867	0.711	1	0.0778	31	0.489	0.0111
0.289	1	8	0.922	0.0222	21	0.0222	0.133
8	6	0.978	4	0.0111	0.0222	0.356	1
18	3	3	1	0.2	0.1	16	0.0333
3	2	0.211	0.4	0.0333	1	7	0.0222
0.756	0.233	1	2	0.156	0.122	2	1
30	12	1	0.6	0.0111	6	0.733	1
5	6	0.544	9	0.122	0.0111	8	0.2
4	0.511	0.389	2	9	0.0222	16	2
4	4	0.456	1	0.356	0.0444	0.733	0.0778
1	0.222	0.411	1	1	0.0111	2	0.0333
2	1	0.856	0.8	9	0.1	2	0.0111
3	1	0.744	0.122	1	0.989	2	0.0444
3	0.156	3	6	0.0222	2	24	0.444
22	2	26	4	0.1	2	15	1
3	5	2	3	0.0333	0.0222	1	0.478
7	1	0.367	0.222	3	0.111	2	0.0111
0.267	4	0.967	2	0.111	0.222	2	0.0444
5	15	3	1	0.1	14	0.211	0.122
4	6	2	2	0.356	0.0222	1	0.0222
3	3	8	6	0.0111	1	21	0.122
1	3	8	0.667	3	0.244	4	0.0444
2	0.733	1	1	0.0111	0.389	5	0.0222
0.222	3	3	3	0.633	0.0556	2	3
22	0.933	0.478	0.667	0.233	0.856	0.511	2
15	0.633	59	0.0667	0.333	0.0111	7	1
5	0.156	1	0.278	0.0333	0.0111	1	0.1
18	0.422	7	0.356	0.0778	0.233	0.589	0.0333
1	0.389	4	0.0444	40	2	2	2
6	9	13	2	0.0222	0.433	4	0.8
0.778	2	1	3	0.0111	0.0222	3	0.0111
6	2	0.311	0.811	50	0.0556	12	26
3	2	36	0.4	2	0.144	3	0.144
2	0.689	9	0.933	2	0.1	0.2	0.0556
5	29	2	0.511	0.844	0.0333	4	0.0667
21	0.189	1	8	0.0667	0.0444	2	0.0111
3	0.822	18	0.944	0.389	0.0222	13	1
0.989	7	5	0.7	0.0556	0.922	32	4
5	14	19	2	9	0.256	1	2
13	0.989	6	0.556	0.0667	2	3	0.7
25	8	2	3	0.0111	0.4	32	0.244
8	11	8	0.7	0.656	15	0.0222	4
2	5	0.756	0.256	0.344	0.0111	3	0.189
3	0.244	8	0.3	0.0222	4	0.0222	0.0333
1	0.689	1	0.611	1	27	0.0111	11
41	2	10	2	0.833	4	0.0889	1
2	1	28	0.722	0.0444	11	0.478	0.756
0.211	0.933	0.722	0.622	0.0778	3	3	0.0111
2	4	0.778	3	0.144	0.0667	11	0.889
1	0.922	3	0.144	0.0444	18	5	0.133
0.233	0.0222	0.289	2	3	5	6	0.0222
13	1	1	0.211	0.0333	44	13	0.0222
0.0556	0.856	6	2	1	0.0333	0.0556	0.167
12	0.0111	3	0.0889	1	2	4	0.622
47	7	6	0.111	0.533	0.267	0.333	0.0111
1	4	3	4	0.0111	21	4	0.0667
3	2	26	0.144	15	0.0222	0.0333	0.189
0.711	2	2	0.278	2	0.0444	3	12
0.133	4	0.267	4	0.144	0.0222	0.367	3
2	2	12	3	2	28	3	1
0.0444	4	0.444	0.0889	0.144	40	0.133	1
0.289	3	3	3	0.144	0.0556	2	0.0222
0.0111	0.122	1	0.6	16	0.567	0.811	1
1	0.689	2	5	99	3	0.322	0.0778
0.356	1	2	3	0.744	0.178	18	0.0222
3	12	3	0.9	0.6	0.0444	0.756	9
0.0333	5	12	1	0.433	10	1	3
0.156	2	8	0.322	4	21	0.0333	6
25	1	5	1	6	0.156	0.9	0.622
10	5	0.833	1	0.667	0.0556	5	10
7	8	0.9	0.644	0.0222	1	0.0333	0.156
8	2	19	0.1	0.233	101	3	26
0.0556	1	2	2	0.5	0.156	4	1
0.756	5	5	3	96	1	4	17
1	5	7	2	0.0111	6	7	2
27	3	1	0.367	32	6	0.133	0.0667
1	3	0.1	1	0.367	0.489	6	12
0.989	4	1	1	2	0.378	3	1
0.0889	2	1	0.556	0.711	1	5	7
5	1	0.0667	1	13	0.311	0.0556	18
0.344	3	4	0.2	0.0111	0.8	0.522	0.0222
1	0.822	0.356	5	4	21	11	0.733
6	3	1	2	0.689	0.0333	2	0.0333
23	2	1	0.244	11	0.144	0.333	0.0667
17	0.311	0.111	0.533	0.0111	9	21	2
3	0.722	0.5	0.0556	0.0667	0.0556	0.156	1
7	8	4	5	0.711	0.256	4	0.0111
2	0.778	0.711	0.544	0.433	2	1	1
5	1	6	0.233	7	0.0222	0.0111	0.0111
0.6	0.7	23	2	0.0667	0.111	1	0.811
2	0.0444	0.0111	3	0.0444	0.122	0.533	8
4	4	1	0.533	2	0.0222	14	2
0.511	7	6	0.111	0.0667	6	18	0.589
2	3	4	3	2	0.6	0.456	0.133
0.2	2	0.767	0.556	3	33	3	0.0556
19	0.122	2	0.689	0.0222	15	0.378	0.356
14	1	0.644	0.556	0.0222	0.0111	0.0444	0.378
4	19	31	0.378	0.556	14	0.0667	8
0.722	2	46	0.278	0.111	9	16	1
0.544	10	2	0.0667	0.0444	13	10	0.222
11	7	5	2	1	0.333	2	0.111
5	1	0.0889	0.0778	2	0.0111	19	1
0.5	0.0667	0.367	0.111	1	0.0222	13	0.0667
17	7	3	0.922	0.1	7	2	0.0444
24	0.0667	7	4	0.0556	2	0.0111	62
0.111	8	0.544	0.444	2	9	19	3
8	0.511	2	0.378	9	2	6	0.0444
11	5	2	1	0.0333	2	3	0.0222
9	2	3	0.0444	0.956	0.533	3	4
0.944	6	1	0.0222	0.244	9	1	0.1
2	0.989	6	1	0.0444	0.0556	0.389	0.0111
0.233	0.756	4	0.378	0.956	23	4	0.0556
5	2	1	1	39	0.756	2	2
2	0.289	25	2	0.244	0.722	1	0.167
15	13	52	4	298	0.0111	6	0.344
23	2	0.189	0.0222	4	0.133	13	21
0.178	2	0.133	0.0778	4	1	0.967	6
0.4	5	0.289	2	7	0.0889	9	0.378
0.922	2	19	0.167	5	2	5	8
8	0.167	5	3	0.256	3	0.456	4
13	3	0.0444	0.456	0.1	2	22	0.0111
14	2	0.356	0.833	1	5	4	0.0222
12	0.456	6	1	0.0556	0.311	1	7
0.333	1	2	0.844	0.0111	0.0222	0.289	2
6	4	6	4	122	4	3	0.0111
0.333	3	0.378	0.767	0.156	3	10	0.0111
3	2	2	2	0.0111	0.956	4	0.522
7	2	2	2	0.0111	3	9	0.0444
5	10	0.756	1	0.0556	8	0.0444	2
2	1	4	0.0444	36	0.189	0.0222	0.0111
0.644	2	3	3	6	0.311	0.0222	12
0.167	3	49	1	0.656	20	0.622	0.211
0.0333	6	47	2	0.0222	0.0444	0.689	0.789
0.6	0.389	27	4	14	0.511	0.1	12
2	3	6	1	5	0.0889	10	0.0667
0.933	11	4	0.478	0.0111	0.422	4	3
3	3	4	0.533	0.0222	33	0.467	2
11	4	2	0.356	43	2	5	0.0444
0.511	11	3	2	0.0778	3	0.233	0.456
3	3	1	1	0.0111	0.167	9	0.133
0.111	0.267	58	1	0.333	0.111	2	6
2	8	0.0111	0.378	0.0222	7	1	1
9	0.544	0.467	1	0.0111	0.0222	0.867	1
2	11	2	0.644	0.0111	0.0111	0.0667	6
6	0.989	2	7	5	7	0.0111	11
0.422	7	12	0.0222	0.478	4	3	0.0333
9	3	0.778	2	0.0333	0.122	3	33
5	16	2	1	0.0444	0.667	0.0778	0.811
14	13	0.322	4	0.289	0.889	56	12
3	4	9	2	336	0.411	3	0.6
15	3	3	2	2	0.189	10	0.0111
8	3	50	2	15	0.0111	28	66
0.389	8	2	0.289	0.622	2	4	0.0444
0.389	0.822	6	7	0.189	104	4	17
6	6	2	1	0.211	0.156	4	2
1	1	7	2	0.322	2	0.267	0.0667
0.433	6	2	0.0667	0.0778	8	0.0556	11
4	2	0.0444	2	0.833	31	33	0.0222
12	1	0.789	4	0.511	23	11	0.0111
3	7	10	1	0.0222	4	7	0.0333
3	4	0.389	3	0.0222	0.0111	21	5
2	0.0667	0.278	6	0.1	3	3	12
1	9	0.189	0.167	0.0333	0.178	3	0.0889
5	9	6	2	0.0333	1	0.922	0.533
0.0111	3	2	0.222	32	17	0.144	1
0.0222	13	1	5	0.0444	8	4	0.0333
27	0.7	18	2	0.0778	10	89	0.0111
2	0.656	9	0.0889	0.4	22	1	0.144
1	24	6	0.0556	0.0444	0.311	5	24
2	10	23	0.822	3	6	5	0.111
18	6	1	0.222	0.767	23	34	0.333
12	5	0.0222	0.678	0.0889	13	1	4
0.111	0.0778	0.3	0.589	0.0444	0.178	3	0.0222
1	5	0.7	0.0444	0.0222	37	5	0.389
0.0444	4	9	0.311	8	4	0.678	3
3	1	7	3	0.222	52	1	1
1	0.522	30	2	0.0889	16	0.156	0.0556
2	2	2	2	0.0222	33	4	0.122
0.956	4	5	0.844	0.3	19	21	0.644
4	0.3	24	3	0.411	4	0.0333	11
13	1	0.644	0.933	0.0333	0.0222	3	0.189
0.611	2	5	0.0111	0.0556	112	4	0.0111
0.111	4	0.0222	4	74	3	0.0111	0.167
13	4	4	6	0.167	0.1	2	10
0.156	4	6	9	0.767	2	7	0.167
3	0.578	3	0.722	0.0222	6	31	0.222
3	17	6	0.689	34	11	6	16
10	0.1	11	1	0.0444	0.0111	3	2
3	10	12	1	0.0222	20	0.611	0.0667
0.156	2	3	1	0.0333	0.0556	0.122	8
26	2	3	1	0.2	140	10	0.0556
0.356	1	1	0.889	5	2	3	4
2	6	0.1	0.367	0.144	48	7	19
0.111	7	3	0.522	39	0.167	2	2
14	2	5	0.944	9	0.0111	3	3
6	7	0.7	3	0.133	0.7	9	6
1	0.0778	2	0.0889	0.0111	41	2	1
3	0.633	4	0.0444	0.167	0.278	51	0.411
5	2	0.833	3	0.111	36	1	10
0.0889	2	5	0.156	0.0222	12	2	7
3	6	3	0.111	0.0111	10	1	0.444
2	3	4	0.1	4	0.0444	3	1
3	0.544	18	0.422	0.689	0.867	0.656	0.8
2	0.133	0.322	0.644	106	21	0.9	0.0111
0.0778	0.9	3	1	0.0222	0.0667	0.0444	0.489
1	7	11	0.0111	0.0111	1	0.0333	2
0.156	11	7	8	0.711	0.2	3	3
0.5	0.611	0.478	0.967	0.0111	0.0111	2	0.0222
0.211	3	13	1	0.0556	8	16	0.0222
11	7	9	2	0.0333	10	3	1
0.667	0.922	0.467	0.0222	2	0.222	2	0.733
0.322	2	2	0.356	0.144	0.567	0.0222	0.0222
0.0222	4	2	0.911	0.0111	1	11	2
1	6	2	0.444	0.0111	0.378	0.8	0.0111
0.156	2	1	0.211	37	14	34	0.144
11	0.478	1	0.156	11	40	5	0.522
0.578	4	1	10	3	3	3	0.267
1	3	9	2	0.522	0.189	7	0.567
5	3	0.178	0.489	28	0.0556	8	0.0222
3	3	4	3	0.0111	5	1	0.0333
12	2	2	2	148	5	8	0.0778
0.0667	1	0.833	2	366	2	3	0.0667
4	1	2	2	0.0111	3	4	0.0111
0.144	0.722	0.978	0.7	0.0556	7	1	0.0222
15	0.356	0.433	0.0667	29	4	2	0.0222
0.933	0.5	2	0.144	60	0.133	0.367	8
3	0.156	2	3	7	0.711	8	43
5	0.156	1	0.211	2	0.233	0.411	3
1	0.0222	1	1	0.0778	0.5	3	9
0.756	1	0.0111	3	43	11	0.1	0.122
9	2	1	2	0.0556	1	0.589	0.167
6	0.644	0.844	0.0111	0.111	261	21	0.0222
0.911	9	1	1	13	0.978	0.967	0.1
0.0333	4	1	3	0.0444	14	0.911	2
0.2	6	0.911	5	0.2	7	2	2
5	1	0.178	0.233	6	76	5	20
7	2	0.1	9	0.111	3	0.6	31
6	23	0.0444	1	0.0667	2	5	2
0.8	9	0.0222	0.0444	0.0111	0.0889	10	1
0.344	19	13	0.756	0.1	177	2	0.9
7	2	2	0.489	0.0667	0.222	0.267	3
15	4	4	3	0.0778	2	28	35
2	5	0.433	0.556	0.178	73	0.1	0.178
10	4	5	0.733	3	2	3	0.0111
0.167	3	37	4	0.456	2	6	0.0222
0.822	5	0.0444	0.189	2	4	0.7	12
0.7	11	30	0.5	26	63	24	2
28	4	35	0.333	0.0778	33	0.256	0.0111
0.644	15	4	0.0222	4	10	12	0.0111
0.733	0.589	48	0.867	8	3	3	80
23	0.3	18	0.422	0.0222	0.111	3	11
0.378	12	8	4	0.0778	0.0889	32	0.122
0.711	4	19	1	14	2	0.622	2
5	6	59	0.0333	45	0.756	4	0.0556
8	16	1	0.644	0.356	7	2	0.0556
4	4	3	0.844	0.0333	4	12	2
1	0.822	19	5	2	0.544	12	29
1	5	13	0.289	246	3	3	0.411
0.378	3	11	1	0.0111	1	2	0.0222
4	0.322	54	0.2	0.911	1	5	1
2	5	0.289	2	0.0222	2	5	5
1	0.6	0.189	2	0.0556	0.211	2	0.0111
6	1	10	0.278	0.722	2	14	42
6	7	27	0.556	1	16	0.0222	0.178
0.5	3	8	3	0.0667	2	0.0333	13
7	5	2	3	0.0111	0.289	16	5
7	1	0.0667	2	48	0.211	7	8
0.0778	0.289	7	0.1	0.2	0.4	3	0.167
3	7	0.1	1	0.0444	0.0333	3	0.222
2	1	1	0.222	1	16	3	0.0222
0.156	3	14	1	0.0111	5	1	13
3	9	0.333	0.433	10	6	0.144	0.0333
18	2	56	0.4	0.467	0.378	19	0.0222
6	6	0.411	4	2	0.178	16	0.211
0.0556	0.167	10	2	44	0.0111	0.589	0.244
17	3	72	1	0.0111	45	0.767	2
3	4	3	1	198	6	7	0.0111
0.289	12	45	0.0222	0.989	0.0222	0.889	225
2	5	3	7	2	0.6	14	7
16	1	0.967	4	0.944	0.0222	2	0.644
5	4	0.156	4	0.0556	0.0444	3	6
8	0.8	3	2	0.0222	4	3	9
0.4	20	1	3	0.0556	4	20	0.889
2	7	11	4	0.356	1	5	2
2	0.0111	5	0.0556	0.0778	0.0111	5	10
2	10	63	4	0.0111	4	0.489	0.0111
4	15	0.156	2	0.167	0.222	0.2	0.0667
2	0.944	14	2	2	1	4	36
5	2	8	2	41	66	0.611	4
4	2	4	2	20	0.0222	0.922	4
0.0778	6	0.0444	4	2	2	0.144	0.0222
4	4	0.0111	12	4	0.644	2	0.0333
12	0.0889	19	0.122	0.0111	23	11	16
14	0.178	17	0.0444	0.0111	0.7	7	0.444
2	0.411	5	0.1	8	4	0.7	2
0.111	0.0333	27	0.678	0.767	0.0111	3	0.133
31	5	0.411	0.444	3	2	5	80
1	12	4	0.0556	0.0333	0.0222	0.233	8
1	0.8	0.5	3	28	0.0333	8	3
1	7	8	0.544	40	2	16	0.1
2	3	23	3	4	0.422	6	2
2	0.211	21	1	0.933	0.233	3	34
11	0.122	0.1	0.111	0.0444	0.0333	5	1
16	0.333	11	2	0.0111	0.567	0.967	0.0111
2	2	90	0.656	0.278	12	5	6
9	5	10	0.878	3	0.311	0.0111	0.278
0.489	3	1	11	0.156	6	7	0.211
0.689	0.378	14	2	0.144	0.778	17	0.0111
0.533	4	11	2	0.111	47	0.0333	22
0.922	10	11	0.511	0.0667	59	2	5
4	5	29	1	0.0889	72	22	0.0111
19	2	4	0.378	0.322	1	0.0444	0.256
3	25	5	2	1	3	14	0.0889
2	4	3	0.967	0.133	0.5	4	3
0.556	2	5	0.267	0.0111	0.4	3	10
5	5	1	7	2	0.333	7	0.0111
9	0.378	0.0111	0.0222	0.689	0.0222	0.0667	0.378
0.533	5	7	0.867	0.0111	14	2	0.0444
5	9	0.622	0.0333	0.0444	1	3	10
2	0.811	2	8	0.0444	0.0111	4	0.0111
9	0.144	2	0.733	28	2	1	0.6
6	9	0.2	0.3	0.3	0.689	5	44
0.778	19	8	0.244	0.0111	60	24	3
4	0.478	9	2	0.378	3	37	26
0.244	0.8	3	0.556	0.0444	0.0667	5	149
5	2	21	1	0.0111	0.0667	3	0.0111
1	6	0.222	1	0.0333	2	0.5	2
3	1	4	5	0.144	5	0.133	3
4	0.556	2	3	0.0222	0.122	3	0.656
3	2	4	1	0.0111	61	63	127
3	0.344	4	0.0778	0.0111	11	4	0.0889
2	0.422	8	4	0.0444	4	0.178	0.0222
0.344	9	120	0.256	0.189	22	0.744	0.0111
2	10	3	0.511	0.489	2	0.0222	6
0.0556	4	20	0.467	0.267	1	0.0222	14
0.789	10	0.689	1	0.0333	1	0.233	71
0.589	0.0222	42	2	0.456	1	2	2
0.644	0.322	5	0.0778	19	0.0444	5	27
0.444	2	42	8	0.0222	13	12	0.0111
0.189	1	2	0.589	0.167	0.789	0.0111	6
0.133	0.8	1	0.956	11	0.267	8	0.667
0.0444	3	12	5	0.0222	11	16	109
0.144	0.956	4	0.222	0.111	76	0.0889	0.578
0.311	0.944	0.211	0.0333	57	2	0.0111	132
0.167	7	39	2	2	0.0111	0.756	15
0.133	4	0.144	1	0.0444	0.0333	0.0667	0.144
5	2	2	0.422	0.0222	2	0.211	0.756
0.0889	8	5	3	0.0222	0.7	0.2	0.256
1	48	34	1	0.189	4	3	55
3	0.0333	0.733	2	0.0444	0.289	9	0.0111
2	6	4	1	16	0.0111	9	0.0111
0.233	17	67	0.644	2	8	22	9
35	0.978	3	0.289	49	2	0.167	22
2	4	3	6	258	56	4	0.0111
10	5	0.978	3	0.0111	0.889	8	0.5
0.333	1	1	2	1	3	0.0222	30
0.644	2	2	3	15	17	0.267	5
0.756	0.778	13	2	15	16	0.789	0.1
4	9	47	0.144	117	3	5	0.0667
9	4	0.444	2	0.122	2	0.389	27
11	0.644	8	1	32	0.122	3	0.167
0.489	0.0444	3	2	53	58	2	3
4	6	7	6	0.244	0.9	0.7	0.0111
4	2	0.544	0.144	1	147	4	6
5	7	5	4	0.411	2	0.156	0.0889
18	0.256	46	7	4	5	5	0.889
0.1	2	6	0.267	231	13	2	15
3	0.944	8	2	9	34	2	10
6	6	19	0.933	27	0.111	7	2
34	2	2	8	9	1	4	0.767
2	1	38	0.189	0.222	12	0.0111	3
2	0.0556	0.289	4	0.0222	8	1	2
0.267	2	16	5	0.311	0.178	2	3
0.0556	0.511	27	3	113	0.0222	0.211	3
9	3	3	0.5	17	4	0.544	17
0.878	2	15	0.0778	1	0.667	7	13
0.0222	5	5	0.211	0.0556	0.4	6	106
48	0.4	7	0.0444	0.444	2	0.578	0.533
2	13	0.0556	1	45	2	0.0889	405
2	2	0.378	0.222	0.156	0.0556	0.0222	28
17	6	3	0.7	0.722	8	0.633	0.389
26	7	2	1	101	1	2	4
7	2	2	0.178	0.511	1	4	17
6	3	0.367	0.856	0.0778	44	1	0.922
1	5	28	1	16	0.0333	0.367	21
1	3	0.311	2	36	0.267	0.711	78
0.722	0.367	15	0.578	0.0556	0.0333	0.344	0.0333
2	9	0.211	0.844	0.878	0.911	0.2	4
0.756	0.244	0.289	5	0.444	0.6	0.0667	0.356
0.267	1	5	3	0.0222	0.789	19	43
3	8	4	4	0.744	3	0.278	10
2	0.667	10	0.667	83	0.111	2	43
10	1	2	2	0.0333	3	0.6	1
2	3	6	0.211	0.144	0.278	0.0667	34
37	2	29	2	3	63	7	35
0.0667	0.289	66	1	14	0.578	2	0.0111
0.0889	0.389	0.244	5	7	0.0111	4	5
0.0333	2	2	0.678	308	4	16	0.0889
4	2	3	3	0.0111	0.122	1	24
0.944	4	3	4	220	0.789	0.0333	29
0.667	2	4	0.911	0.678	0.0444	0.189	0.444
2	2	3	2	14	0.322	0.467	4
1	12	4	2	0.0111	3	2	26
10	3	2	2	0.178	0.367	9	1
1	1	0.5	1	0.622	0.0111	0.133	0.278
0.144	8	4	10	0.0444	1	0.233	17
12	2	0.489	4	0.322	2	17	0.111
5	0.567	33	2	0.344	0.678	0.778	132
0.867	3	9	3	38	13	5	3
9	5	21	0.567	0.522	5	0.411	3
3	5	15	7	0.0111	0.133	5	28
5	0.556	0.744	1	6	100	0.478	2
2	15	0.2	6	0.111	4	3	1
15	5	15	0.767	0.0333	0.0111	0.967	2
0.233	4	19	8	0.1	0.0111	1	0.222
1	1	0.611	6	0.0333	0.844	0.767	0.0111
1	0.0667	1	5	0.0556	0.667	2	0.0889
5	2	2	0.867	0.0111	0.0111	0.689	0.167
0.478	7	4	0.0333	0.0222	5	19	0.244
3	0.5	10	0.1	0.0111	0.0778	5	0.278
0.433	0.0556	6	0.411	0.0333	109	0.0556	2
2	0.478	4	3	0.0333	3	5	4
12	3	14	0.367	0.1	1	1	0.0111
41	4	13	2	0.511	1	2	38
1	7	1	0.311	0.0111	3	2	0.0222
0.611	0.956	35	4	0.0889	0.189	0.256	0.356
0.478	0.0333	0.0222	0.267	0.544	13	6	27
4	12	8	0.678	31	0.0667	0.978	8
0.878	0.133	14	3	2	1	1	40
6	0.8	0.711	1	0.0556	2	4	3
5	5	0.244	0.0444	0.1	0.0111	12	30
7	3	0.2	0.111	0.278	3	7	1
0.389	1	0.0222	1	0.0111	41	30	0.0444
0.544	4	0.433	1	0.2	21	0.0111	0.0222
0.0667	3	0.833	0.4	231	0.0111	0.4	0.5
6	3	15	0.0444	0.0667	6	8	2
1	2	3	4	0.0778	0.656	2	80
11	12	0.0222	0.622	0.0111	0.0778	2	0.0111
4	0.744	18	2	0.1	0.267	0.0111	0.222
13	5	20	6	0.0444	2	0.222	7
6	2	2	12	0.156	3	0.878	0.122
0.0667	0.0111	0.356	2	2	0.6	3	55
20	3	36	3	0.0111	0.578	5	34
5	6	27	0.611	1	3	1	3
6	0.711	3	7	5	0.511	43	16
0.0556	2	21	6	0.0667	0.211	1	6
7	1	58	5	0.0778	3	0.878	13
47	25	0.289	0.367	8	0.544	0.311	2
9	12	1	0.0222	0.0222	0.289	17	14
0.0778	0.156	14	7	0.0333	0.167	0.0222	33
7	1	28	2	0.0111	0.0556	28	7
42	2	21	0.544	0.0111	2	0.122	29
20	0.722	19	0.733	0.0222	0.0889	0.756	0.0556
3	5	17	4	1	0.289	0.122	0.0222
42	0.256	0.256	4	0.3	0.0667	0.111	7
3	2	1	10	0.0556	0.311	0.511	0.256
1	2	0.278	1	0.1	0.567	0.644	2
2	3	6	0.389	0.0111	22	1	17
4	0.1	102	0.267	0.0111	6	2	14
22	0.778	0.589	1	0.0111	0.756	4	46
0.2	2	7	4	0.0556	1	0.422	1
0.133	12	0.0111	0.233	74	1	1	0.0222
0.989	2	65	1	1	2	0.956	0.0556
6	10	1	0.0444	0.0667	2	0.211	0.122
0.622	10	6	3	0.0111	7	0.0111	3
0.822	6	0.311	1	4	0.178	3	48
0.789	4	0.2	4	0.0222	2	6	24
2	1	0.333	0.167	0.0222	1	4	2
0.178	0.478	73	0.4	0.0889	1	0.189	0.7
5	5	31	4	0.1	0.444	0.533	8
19	0.978	2	1	2	0.744	10	12
0.789	5	3	5	57	5	4	0.211
2	3	2	2	0.0556	2	1	0.822
13	7	30	6	0.0111	0.0222	0.0222	65
7	0.722	5	3	0.0111	0.633	6	0.0222
0.433	2	1	0.178	0.0667	5	0.0333	0.433
8	1	11	8	2	0.222	8	0.689
4	11	0.111	1	0.0444	1	0.0111	15
6	11	28	2	0.0222	2	0.0778	1
8	21	1	0.889	0.0111	0.0111	0.4	3
2	12	11	0.167	94	8	5	0.233
6	7	12	5	0.0111	8	0.122	0.0222
0.411	5	2	5	0.0333	0.1	4	0.144
0.289	0.944	40	1	140	19	0.0111	33
3	8	0.4	0.244	0.0556	0.0111	9	136
3	3	0.511	0.911	0.0333	2	4	0.989
8	2	5	7	2	0.0778	0.0111	0.722
1	6	0.122	2	0.0111	0.333	5	0.322
10	0.0667	4	0.0111	12	8	1	0.0333
6	0.444	10	0.0444	0.0111	2	5	0.0889
3	3	0.422	8	59	8	0.6	27
0.967	0.7	7	3	20	0.0556	0.456	4
2	40	0.578	2	7	13	1	66
17	0.0556	2	4	0.0111	9	0.3	2
0.133	5	33	0.222	0.0333	12	0.344	0.389
19	3	6	4	6	5	0.0778	0.267
19	1	0.344	2	33	3	1	0.511
0.0444	0.111	0.222	0.6	0.0111	0.333	4	1
0.633	2	12	1	0.0222	0.878	6	145
0.0444	3	18	3	0.733	0.311	14	0.0778
7	15	17	3	4	0.289	0.822	0.889
4	20	2	3	23	3	0.378	2
2	2	142	0.978	2	1	13	43
1	0.156	9	2	0.111	0.2	2	2
1	3	1	1	0.0556	15	4	0.344
0.278	0.1	0.111	1	11	0.0111	109	1
2	21	0.3	0.0556	63	43	0.0222	60
4	4	0.0111	0.4	2	3	2	0.456
32	0.389	0.444	0.444	7	0.0778	0.478	6
0.222	0.522	9	0.122	109	0.0111	0.856	6
0.711	0.211	1	0.0556	40	0.244	3	0.756
0.111	1	20	0.344	0.3	0.844	6	9
0.944	0.0889	3	6	0.178	1	4	0.0222
0.556	20	3	0.111	82	0.878	31	2
4	4	4	0.344	68	0.122	4	0.378
0.856	0.956	6	0.678	0.111	1	46	0.856
7	23	30	7	3	0.644	56	0.267
13	0.722	36	0.2	0.0444	0.0556	0.789	7
5	0.378	0.333	0.211	0.122	5	17	9
9	0.556	12	0.0111	0.511	97	0.244	0.122
6	1	35	2	0.0222	0.533	6	0.456
0.189	2	28	0.0222	1	48	0.733	8
0.833	3	0.578	0.867	0.511	17	2	0.856
13	0.456	19	0.167	0.111	17	8	1
15	0.967	5	3	0.0556	0.178	7	0.211
0.111	0.322	2	0.778	2	1	0.0222	0.811
0.778	4	2	0.0444	0.311	5	3	8
0.0556	2	11	0.233	0.122	0.0333	0.989	0.144
1	2	70	0.0667	0.833	3	0.0111	170
10	21	7	0.0667	4	0.8	0.0333	10
7	0.511	0.0111	5	0.0111	86	42	19
0.278	0.978	3	1	0.411	6	4	5
7	4	2	14	0.211	0.378	4	36
0.0444	8	0.0778	0.178	0.0667	8	0.222	4
1	1	1	0.111	0.0222	0.0333	1	0.0222
0.111	0.3	3	0.367	0.3	0.378	8	46
0.311	4	26	2	10	0.256	12	1
0.389	3	52	4	0.344	3	0.0444	3
4	2	50	4	0.2	2	7	7
34	0.211	2	0.589	9	61	0.556	0.444
0.411	4	5	0.833	0.0111	0.1	10	6
0.389	0.444	0.311	0.6	0.467	2	8	0.0667
4	6	0.0333	0.222	0.0222	0.778	9	18
8	6	2	0.278	11	11	3	14
5	15	55	1	0.0222	0.0556	1	0.0556
2	15	7	14	14	0.0778	0.856	9
12	4	7	0.0667	0.0333	6	0.556	2
0.478	19	3	0.0333	0.111	2	2	26
0.189	4	1	0.0889	0.0889	0.378	3	1
8	0.822	8	1	0.456	3	30	0.0222
0.0556	4	31	0.378	0.456	2	9	0.0111
2	7	5	0.456	0.5	0.0889	0.633	4
0.656	2	77	1	0.389	0.5	0.0111	9
2	2	24	1	0.122	4	7	1
7	5	4	0.178	0.0444	62	25	0.478
0.133	5	41	0.833	0.444	81	12	11
0.133	12	8	0.111	0.3	3	0.667	101
0.989	4	3	2	0.0111	3	0.656	36
0.0889	4	43	0.233	1	3	1	0.778
36	10	6	0.489	1	1	7	5
5	0.256	4	0.233	0.0667	3	56	12
1	3	0.356	0.1	21	0.0222	0.0556	80
0.522	15	1	0.178	0.289	0.0111	0.456	2
0.622	3	4	0.0222	0.111	4	8	7
0.2	12	1	2	0.0111	0.156	0.778	6
13	15	4	0.689	0.111	3	41	0.0222
0.0667	2	2	0.0222	0.2	35	3	6
0.2	21	2	0.1	0.0556	0.0111	0.744	0.6
0.178	12	3	0.156	7	0.978	7	0.111
0.0111	5	41	0.989	0.111	30	0.767	102
0.667	2	13	0.0889	0.0333	0.0111	10	5
1	17	3	0.189	0.111	9	10	10
10	7	62	3	0.0111	5	0.167	3
1	1	12	0.233	0.0111	17	1	5
5	1	41	0.233	28	6	10	0.0778
0.856	5	13	3	0.0222	6	1	16
0.0778	4	0.156	0.0667	0.111	44	4	11
4	0.2	4	0.7	0.0778	0.0222	0.5	1
3	0.0222	0.367	7	0.0556	14	2	4
0.289	0.611	1	1	0.144	8	3	2
3	0.111	28	0.189	0.0667	39	0.0556	1
0.833	2	8	0.589	0.0444	27	5	36
2	3	3	2	0.111	0.822	87	0.0222
1	3	0.167	3	17	16	0.389	11
5	0.233	16	0.0667	0.0222	0.1	48	48
1	0.0111	20	0.767	0.0111	0.0222	22	4
4	0.944	2	3	0.0111	0.0889	0.744	97
2	4	0.178	3	0.0333	0.0444	0.644	3
12	4	3	0.122	0.167	0.0222	0.856	0.9
1	3	0.944	0.0333	172	0.0556	3	8
2	0.678	1	20	0.0444	19	7	6
2	3	0.178	2	0.622	0.0444	40	1
0.189	2	10	0.156	0.0333	0.133	4	0.667
14	6	3	8	0.0111	1	0.222	42
4	2	0.911	1	0.0111	0.0111	2	4
5	1	35	5	0.0333	10	2	0.0333
0.244	12	4	9	6	0.0222	19	19
0.1	1	0.0889	0.778	0.222	0.122	20	0.0111
2	0.0444	3	0.5	18	5	2	7
11	7	6	2	0.0111	0.0222	49	10
3	6	2	2	0.6	0.0111	5	21
5	2	2	0.0556	0.0333	0.0222	80	9
0.144	0.0778	4	0.422	0.0111	0.0111	2	30
16	0.467	70	0.0556	0.0444	0.167	0.767	0.0889
2	2	3	0.189	0.0222	1	0.0556	3
0.0778	8	5	0.333	0.0222	66	1	31
14	0.989	2	1	0.156	0.2	21	32
0.522	2	0.456	0.433	4	0.122	0.244	3
5	5	7	5	3	8	10	54
1	11	5	1	0.0222	0.0111	0.956	10
4	0.0111	0.144	0.1	0.0111	13	61	0.0111
51	0.444	2	3	0.0333	0.0556	0.856	2
0.578	2	1	1	0.0667	40	53	1
2	4	1	1	0.0111	3	3	62
22	3	1	0.0111	29	0.122	2	20
3	10	40	0.0444	0.0444	0.0333	0.0333	0.0222
6	0.256	2	0.433	6	0.756	13	0.0111
0.389	0.589	6	0.333	0.0444	3	7	11
3	0.878	0.7	2	0.0222	68	0.0778	3
13	0.144	16	0.833	0.122	1	7	25
0.267	0.722	2	6	0.144	0.922	13	10
40	3	0.589	0.6	0.122	21	1	36
5	3	3	2	3	0.111	7	15
0.344	7	17	0.267	0.0222	38	0.0778	2
0.133	0.1	2	0.156	0.0222	13	0.0111	65
4	1	0.511	0.233	0.0111	1	2	13
0.0556	3	2	1	0.211	0.0667	0.389	32
3	4	2	2	0.211	11	0.744	6
10	3	1	2	23	0.0222	0.0111	23
7	0.689	2	0.656	0.311	0.167	0.0222	12
0.156	2	1	0.122	0.111	0.389	2	6
8	5	26	0.1	138	0.0444	0.956	1
1	4	0.0333	5	0.156	0.133	0.211	2
5	4	7	4	0.0111	0.0111	8	0.0111
4	0.533	71	0.2	0.0111	10	40	0.0333
7	8	2	0.467	1	0.0556	5	1
4	6	6	0.489	0.189	12	27	22
0.0444	3	0.578	2	0.711	5	0.478	3
0.322	0.333	14	0.478	0.0333	0.578	0.0111	0.4
14	0.0222	83	0.0667	0.167	0.0111	23	6
11	19	0.822	2	0.0111	4	2	1
4	0.311	2	1	0.0444	0.0111	62	0.0111
1	0.211	4	0.0111	4	5	13	5
0.822	1	0.956	0.889	0.0889	0.0222	129	4
3	0.2	7	10	0.811	0.0222	3	0.944
6	1	12	0.0444	0.0667	5	5	4
12	0.867	20	6	2	10	89	8
11	2	0.244	3	0.322	0.0556	15	60
23	1	0.0778	0.322	0.789	6	5	7
0.0444	0.156	6	0.689	0.0111	0.378	0.233	9
0.611	44	1	8	0.0889	2	3	0.733
1	3	2	0.344	0.333	40	20	0.667
0.0667	1	0.144	0.4	0.644	5	0.333	5
0.644	0.0889	0.0556	0.0333	0.0556	6	27	11
3	3	0.256	0.178	0.0111	0.211	16	106
3	0.722	0.778	1	0.0111	4	4	13
3	0.689	16	2	0.422	0.1	0.0111	0.978
1	3	3	0.567	0.0333	0.0222	4	2
3	0.0667	0.0556	0.144	0.0111	6	0.1	0.167
4	10	5	11	0.0222	3	0.611	16
1	0.278	66	1	0.978	10	2	0.0111
3	0.567	43	1	0.3	0.544	25	1
6	0.656	15	0.144	0.0667	4	4	0.633
4	1	6	0.0778	1	0.578	0.0111	2
0.2	3	1	5	0.0333	12	0.411	0.0111
11	15	6	7	0.0111	0.0111	1	0.867
27	0.111	23	0.944	0.489	0.0111	1	0.0333
7	2	0.1	0.8	0.511	0.222	11	0.0444
2	3	0.756	3	0.0222	0.122	2	2
0.533	0.0889	25	0.156	1	8	0.0889	2
2	0.667	14	0.767	0.922	10	4	0.0444
5	17	0.878	0.0778	0.178	1	13	2
20	1	9	0.322	0.0111	3	11	0.289
7	0.522	4	0.0111	0.0222	0.167	32	3
0.822	1	0.944	7	1	0.222	3	1
3	3	3	0.0333	0.0222	0.122	37	95
3	7	6	0.0111	0.0778	1	0.0444	0.5
0.144	0.0222	0.222	0.333	53	0.356	0.0444	9
4	4	1	0.511	1	10	0.0222	1
0.522	0.456	1	0.289	0.278	23	9	0.0333
1	5	2	0.0889	0.0111	2	0.589	0.0333
4	0.289	3	0.344	0.689	5	4	83
12	4	0.189	0.833	0.111	10	5	0.1
0.322	0.0778	3	0.222	0.433	2	3	0.0111
2	1	12	4	1	0.467	1	11
3	0.311	4	13	0.0222	40	26	0.378
0.956	3	0.0444	8	0.0444	0.267	0.533	2
12	0.467	13	0.0444	0.0444	0.167	0.556	19
2	0.278	0.244	2	0.0111	8	2	0.444
0.244	0.0778	35	0.144	0.0556	3	10	0.867
14	0.6	23	0.767	0.167	2	30	0.0222
26	11	0.7	0.956	0.0778	0.0222	0.822	2
0.178	13	13	2	3	3	2	4
25	4	10	4	0.0111	0.378	0.733	0.144
0.222	0.756	26	0.0333	0.0111	10	0.333	12
0.533	4	22	0.956	0.0111	0.456	19	31
11	0.556	0.411	1	0.0222	9	1	0.111
0.422	6	9	8	5	57	141	9
7	9	0.178	6	0.167	0.444	1	31
1	2	2	0.833	0.0111	1	11	4
1	0.7	7	3	0.0111	0.356	0.967	0.211
0.0333	14	1	0.4	0.0778	7	2	1
0.167	19	11	3	7	0.0444	0.267	2
15	10	6	0.2	0.0111	5	37	0.611
2	3	7	0.622	0.0667	0.0222	0.389	0.167
5	4	3	2	0.0444	1	0.344	1
3	5	4	10	0.0444	10	0.322	0.656
33	0.178	5	12	0.0111	5	3	0.0889
0.556	1	2	2	0.0444	0.156	0.0222	0.0556
0.911	6	0.211	1	0.0222	0.189	0.0222	2
6	40	3	0.544	1	3	20	0.0333
3	4	4	1	0.0222	0.4	7	2
1	5	0.344	0.622	0.0222	15	6	0.156
0.0778	0.733	6	0.344	0.0111	0.644	58	15
0.0889	3	1	2	1	0.0667	2	5
1	0.3	0.822	1	138	4	3	7
20	0.5	1	5	0.0444	0.911	0.811	9
1	3	0.511	6	0.256	0.6	10	2
3	8	0.167	0.467	0.0444	4	0.0222	18
0.0667	9	0.267	15	123	4	0.0444	0.0111
18	2	14	16	0.111	47	0.0222	0.0111
34	0.856	18	3	0.0444	2	17	2
0.1	0.878	2	0.0222	0.0111	0.0778	0.633	5
51	2	4	0.544	0.456	8	4	0.0333
4	0.244	2	0.544	0.133	2	23	2
13	1	4	2	0.0444	0.0333	2	0.778
3	3	10	0.678	10	0.0222	2	2
1	0.644	2	0.189	0.0556	0.278	3	1
0.578	19	0.533	0.844	0.333	0.0111	9	0.144
2	2	12	0.667	0.0111	0.0556	26	3
2	0.289	2	2	21	0.0667	8	0.0444
0.633	0.444	18	0.267	0.0111	0.567	0.0333	0.644
0.622	2	6	0.167	0.0111	0.0556	0.7	14
3	5	9	0.233	0.133	0.0222	23	44
0.556	15	0.967	2	0.622	11	5	4
0.0556	3	0.0556	0.189	0.356	0.0111	0.989	0.0222
2	9	1	0.256	0.144	13	166	7
0.633	3	10	0.489	0.189	0.0111	4	24
1	0.856	4	6	0.0889	12	0.944	23
3	0.1	11	0.0889	0.0333	0.0222	0.589	0.0111
3	2	9	0.967	14	0.0222	34	0.222
0.156	1	2	1	0.0111	4	0.522	0.167
2	8	4	0.844	0.711	2	0.633	0.0444
3	12	0.444	2	25	10	43	0.5
0.122	7	18	0.111	0.1	0.2	0.1	0.622
10	0.322	1	2	0.0111	0.644	0.189	6
14	1	0.0222	0.0778	0.0222	0.0444	0.156	27
0.8	5	16	1	0.0444	2	4	0.311
1	0.0111	5	10	0.122	0.1	0.0111	0.0111
4	1	16	0.0222	12	0.0111	0.111	35
4	2	7	0.178	0.167	0.0444	0.444	4
0.0333	1	0.622	3	0.0333	0.0111	0.578	0.0111
0.367	1	0.422	0.267	0.233	0.0111	24	3
0.944	3	38	0.1	0.0111	0.0222	12	0.889
22	12	5	5	6	0.156	0.467	11
0.978	4	0.511	0.222	0.133	0.0111	6	29
10	19	2	6	0.0556	0.0111	4	21
0.467	9	1	2	0.0111	2	2	0.122
0.0111	10	13	5	0.756	4	33	0.733
5	0.556	3	1	0.0333	1	10	0.0778
0.378	3	13	2	0.267	0.767	0.156	16
4	6	3	0.0556	20	17	10	1
7	2	79	0.389	9	0.389	0.133	0.144
1	1	4	0.433	0.511	0.411	0.267	17
0.878	2	25	0.156	0.0333	2	10	3
8	4	35	1	0.0111	0.4	0.511	0.111
0.367	0.167	22	0.789	10	4	0.0889	2
5	0.233	42	0.422	18	1	271	51
15	6	0.844	0.1	0.0444	7	0.489	30
7	4	0.433	4	11	11	7	5
28	0.1	43	7	24	3	0.244	0.0333
1	1	0.0111	11	0.356	0.0444	8	2
0.0889	4	5	0.3	24	6	5	0.0444
1	0.178	0.144	2	3	0.133	2	0.511
1	2	2	4	117	38	6	0.8
0.222	0.4	0.0889	0.167	0.0222	0.311	0.978	2
2	0.211	5	6	8	0.0222	0.0111	1
0.578	22	2	0.256	0.233	0.0889	2	2
0.278	0.122	0.411	0.211	0.0333	0.833	3	2
1	5	29	0.733	0.0222	0.267	9	31
0.344	2	0.922	13	188	0.0667	3	2
2	1	0.0667	5	0.0889	0.133	5	2
21	16	0.733	0.333	0.578	21	0.0111	0.0222
1	0.0111	24	0.811	8	0.0667	2	0.0333
6	5	36	0.744	2	9	0.111	3
1	6	2	3	12	0.156	0.5	10
4	5	0.0333	0.711	10	0.267	3	10
3	0.233	45	2	1	0.611	1	0.322
3	3	12	0.289	0.0222	3	8	1
0.367	2	2	0.189	0.0222	0.344	0.556	0.0222
14	3	13	0.133	0.0333	7	1	0.0111
0.267	3	17	0.0778	0.0111	23	1	9
0.778	2	2	0.0222	0.0111	0.311	3	33
7	24	4	0.933	12	0.222	8	0.0333
6	6	23	2	0.0889	4	1	0.222
0.878	3	9	1	0.167	0.3	3	0.0111
3	7	21	0.178	3	0.0222	8	0.0222
0.4	13	0.333	2	0.0222	25	3	1
4	2	23	15	0.222	0.0111	2	4
0.0111	3	0.522	0.0556	9	23	0.611	17
0.511	6	11	0.0556	0.0111	30	0.0111	4
3	12	9	0.522	15	0.0556	3	0.0111
3	3	27	2	1	0.0111	1	1
0.344	2	6	0.0111	0.0111	0.0889	5	0.278
0.322	0.222	5	8	40	0.578	2	0.111
21	10	9	0.322	0.711	0.0222	9	0.0111
2	0.378	1	0.378	0.122	0.367	1	0.0111
2	7	0.0111	2	3	1	2	2
0.344	1	12	2	119	14	0.256	0.0111
7	3	2	8	1	0.667	9	0.467
0.933	0.0444	4	2	38	0.0667	2	0.333
46	14	10	0.0889	1	0.0222	3	0.0111
0.378	0.711	4	0.233	0.244	0.0111	0.0889	0.633
0.0444	0.278	0.578	0.689	0.0333	0.267	0.0333	31
2	1	1	0.933	0.0111	0.0333	3	0.644
0.656	7	0.989	0.811	49	1	0.0333	54
0.0222	54	23	0.3	0.156	0.0444	1	3
0.511	0.0556	45	2	0.0111	0.144	6	1
0.722	8	0.744	0.489	0.0556	0.267	0.711	7
0.0667	9	10	0.222	0.0222	0.589	4	0.0778
0.622	0.922	6	0.3	0.0222	0.233	0.0667	0.0222
2	2	0.133	10	0.811	0.0444	9	9
0.622	1	0.967	0.0111	140	10	15	2
0.444	0.144	27	5	0.0556	0.756	0.144	1
0.278	16	0.544	0.689	13	8	5	16
1	2	1	0.211	0.0222	15	0.422	0.0889
6	1	0.656	0.6	0.0111	25	1	2
3	1	0.0444	7	0.0333	2	0.0111	0.178
7	0.544	0.567	0.544	0.0444	104	15	0.0667
0.0222	1	13	0.0444	64	122	0.156	0.0444
4	0.344	0.189	0.0667	23	5	0.322	1
0.0556	26	1	3	49	1	0.444	0.0222
0.278	0.878	9	3	0.111	31	4	0.0444
0.478	0.167	3	1	0.0333	0.2	2	0.0111
15	3	12	0.1	8	12	37	24
2	13	12	0.722	0.489	8	0.211	0.467
0.333	2	53	2	0.178	7	0.833	18
6	1	0.711	3	0.0111	21	8	7
16	24	10	3	0.0111	35	4	17
9	5	10	2	0.0222	64	3	0.0444
0.0444	0.733	23	9	77	0.1	6	35
3	0.222	0.644	0.1	0.367	23	46	44
14	8	0.167	0.1	255	0.622	0.3	1
9	2	3	0.589	0.0222	0.389	5	3
2	16	7	0.111	0.0667	0.0667	9	2
2	0.222	6	0.0556	0.0111	16	9	29
0.222	19	0.1	0.811	0.0667	189	0.0889	8
8	0.1	6	2	0.467	10	0.267	6
9	1	3	0.2	0.256	0.0111	0.244	0.256
4	13	6	3	8	0.478	0.267	0.0222
0.1	5	30	0.267	174	0.156	0.278	0.0111
1	11	11	0.244	0.5	0.0222	0.1	0.0444
0.3	0.0111	0.0556	13	8	24	72	23
11	6	3	0.0444	21	0.844	0.656	5
0.811	4	6	0.411	0.0444	2	8	7
0.889	2	3	0.156	0.0222	45	21	7
22	4	32	0.0444	0.133	7	0.0444	1
3	1	12	1	0.0111	0.633	0.744	3
2	3	0.744	0.0667	207	0.222	3	2
5	13	3	0.1	1	0.0111	0.711	41
2	3	0.644	3	0.0111	5	9	0.233
2	5	0.967	11	0.122	0.189	0.256	43
0.222	4	3	0.1	0.0444	59	2	0.467
0.556	0.178	9	0.178	0.1	28	0.622	0.511
4	0.789	0.567	0.133	0.0222	22	0.822	0.0333
0.244	8	64	0.7	3	3	2	0.389
0.2	0.622	14	1	0.0556	0.0444	0.389	3
1	2	3	0.0333	0.0111	0.167	0.233	0.0444
1	2	1	0.0778	0.1	0.211	4	0.244
13	0.556	3	0.0778	0.0111	31	0.389	0.211
0.422	2	34	0.0444	0.0111	1	22	2
0.422	2	11	2	79	0.189	0.0111	16
8	3	19	0.833	46	0.0889	0.256	0.789
0.433	3	3	0.256	106	0.0111	0.911	0.0111
12	17	0.178	1	0.0111	0.0222	0.0111	0.0556
0.689	4	0.889	0.344	0.0778	0.656	1	4
0.378	0.144	0.4	4	0.0222	24	0.7	3
0.544	9	7	3	274	106	1	0.911
0.533	2	7	0.133	0.0111	0.0667	0.356	0.0111
0.456	4	5	1	86	16	3	55
2	0.222	28	0.0556	0.0556	3	0.344	46
3	4	31	4	0.0111	0.2	0.644	3
11	1	9	0.144	6	0.0333	0.311	0.189
0.444	12	22	0.9	48	0.0111	0.778	4
35	2	0.811	0.856	0.0889	0.411	0.0556	0.122
0.0778	4	28	0.0111	0.0667	0.0111	0.189	0.0333
0.733	5	10	0.1	0.0222	0.733	3	0.7
2	0.522	0.156	0.756	0.0111	0.0222	8	6
1	0.589	20	0.689	0.211	16	0.322	7
0.244	0.4	0.244	0.967	5	59	0.222	0.0111
20	11	0.533	2	0.144	0.767	0.789	91
91	0.989	55	1	0.167	113	0.911	11
17	3	3	10	0.0444	0.856	0.0222	30
11	3	29	0.133	17	3	1	0.5
3	13	0.178	0.0667	0.0444	0.2	3	5
0.967	5	1	1	106	0.567	1	0.733
2	0.0889	19	2	0.0111	0.0222	41	2
9	8	20	4	0.0111	5	1	0.5
0.356	0.5	22	1	6	8	0.811	2
4	0.167	11	0.133	25	97	5	0.0222
0.0556	2	1	1	35	0.711	1	2
2	0.733	10	7	0.0111	0.0222	1	13
3	0.0556	1	0.0667	1	0.0333	7	5
4	0.0333	39	0.322	0.0222	1	0.0333	0.767
0.0333	0.633	15	8	41	0.0333	0.0111	0.0111
19	1	0.544	4	0.3	0.0222	1	12
9	0.967	10	2	0.0889	45	3	0.0111
0.389	1	10	0.289	7	0.0667	10	0.244
0.311	4	27	0.167	47	0.244	0.811	0.0111
2	0.144	0.4	7	5	0.0222	0.644	0.0222
4	5	12	0.633	6	54	1	0.0778
8	0.256	8	0.644	0.278	0.533	52	0.0778
7	0.778	3	0.311	0.0111	0.0333	45	6
3	0.278	0.633	1	172	0.0111	5	0.0111
1	6	0.0444	0.489	27	0.0333	0.133	0.122
0.533	5	3	0.189	0.0222	0.0333	3	0.0222
3	0.367	0.467	0.0889	59	34	37	0.0333
0.411	0.744	0.378	5	0.556	11	2	0.267
9	15	3	0.6	0.0111	0.133	0.0333	0.167
0.478	2	37	0.3	0.778	26	0.944	2
3	2	2	0.111	17	0.0111	0.0333	3
4	0.1	4	4	0.0222	0.0333	0.467	33
0.278	2	3	0.711	13	125	45	0.0111
1	0.456	1	0.144	0.0111	11	0.256	23
3	10	0.9	0.1	7	25	19	1
81	0.1	0.344	1	32	0.411	15	0.367
32	0.167	0.6	0.0222	13	10	0.344	2
23	0.356	0.767	0.789	98	53	11	0.0778
34	13	3	0.111	2	0.0556	38	3
2	1	0.5	0.9	0.0333	3	6	0.244
2	0.3	0.211	2	8	0.0222	23	6
19	2	0.278	3	10	2	0.122	0.144
0.533	14	0.0222	2	1	0.0111	2	0.0222
0.1	4	32	0.1	28	2	2	2
0.0111	0.211	0.689	1	5	38	4	16
15	17	3	0.322	0.0333	43	4	0.478
5	0.833	0.5	0.611	1	13	3	0.0222
6	1	1	0.544	0.0111	133	0.744	0.811
0.233	4	17	0.533	0.0333	8	1	24
0.467	3	3	2	0.0111	2	54	5
1	1	27	2	26	0.456	2	6
4	3	7	2	18	0.522	0.0111	0.133
0.0444	0.267	4	4	1	2	11	0.0667
12	7	18	1	48	1	0.1	10
8	0.578	9	1	38	0.0444	27	7
0.833	0.389	4	0.889	3	0.711	0.356	0.444
2	21	0.289	0.111	0.0333	0.0778	0.2	2
3	6	7	6	0.0111	0.0111	2	3
1	8	2	6	20	0.0778	9	2
2	6	1	1	0.0111	15	2	2
22	1	0.622	16	99	0.0333	2	1
0.4	1	6	1	16	75	2	0.0556
0.844	0.0556	35	0.322	0.0889	0.0111	3	1
2	4	4	1	0.122	1	0.178	0.344
0.744	2	1	0.244	0.0111	39	0.0889	1
14	0.0222	30	0.0333	5	27	0.122	1
0.9	0.267	3	7	0.0444	27	0.0444	1
5	8	0.778	1	0.0444	0.133	0.611	2
0.844	1	2	2	33	0.767	28	0.5
0.0111	0.0222	16	0.1	67	42	6	0.478
0.0333	2	3	1	0.0111	107	1	0.133
0.544	4	0.356	12	12	12	0.5	0.0556
0.222	0.278	1	0.311	68	0.178	10	0.0111
0.167	0.456	0.389	0.489	4	3	1	3
0.7	2	8	17	11	45	0.167	6
6	16	0.944	3	0.0222	7	0.433	120
25	5	0.378	0.1	13	0.244	2	0.0333
36	0.489	4	0.0444	0.0556	103	0.0667	24
2	7	57	0.233	5	2	0.0111	26
8	1	0.178	1	0.0222	0.0889	0.2	86
2	2	3	0.622	51	0.622	0.0111	0.478
0.622	0.167	1	2	43	0.578	15	0.244
0.3	3	4	9	0.1	0.0111	0.0333	146
13	4	2	0.0889	37	0.0111	8	6
0.533	0.856	14	0.889	63	0.0444	21	7
3	7	2	1	49	0.478	0.0333	2
9	0.611	14	2	69	0.878	0.0889	0.378
2	0.478	9	0.989	39	52	0.0222	0.0889
7	0.0222	12	2	6	0.0444	16	0.256
0.167	6	34	9	28	3	0.5	0.0889
5	3	0.578	0.5	0.144	71	0.744	168
19	0.0111	41	0.456	0.0889	9	2	0.156
2	0.4	4	0.989	0.722	183	0.4	2
0.389	1	0.0222	0.889	60	20	5	0.522
0.478	3	12	0.622	0.133	88	12	2
0.322	0.133	0.989	0.144	0.111	3	5	74
1	30	1	0.0556	0.0111	0.0111	11	64
0.467	9	18	2	0.0556	34	0.0556	0.189
3	2	31	2	0.4	0.0222	0.0889	3
14	0.933	2	0.178	0.0556	75	3	3
11	0.0667	2	0.444	0.0444	0.0111	0.122	0.544
1	0.0667	10	0.333	0.278	0.0111	22	0.489
0.433	0.733	0.689	3	0.211	1	8	13
11	0.311	1	2	0.0667	0.0111	0.0222	0.967
13	6	21	4	0.0667	0.922	2	0.444
0.0778	2	25	20	32	0.6	10	6
17	3	26	5	0.0222	0.0222	2	3
0.2	0.0222	8	0.0667	0.0111	69	0.0444	9
5	7	0.144	0.556	0.0444	0.0778	0.0111	4
8	13	16	0.144	0.367	2	7	9
4	2	9	0.122	0.0222	0.344	6	1
0.189	8	43	0.0556	0.0556	0.0556	13	0.156
17	37	6	6	0.0111	0.978	0.0667	0.889
1	10	7	9	0.0111	65	0.111	0.633
0.8	4	0.222	19	0.678	46	2	6
3	1	0.322	0.0667	0.0222	12	12	0.0111
26	1	1	0.0111	0.0778	0.322	0.522	0.344
18	13	0.333	0.6	0.0111	0.2	2	2
1	1	7	1	0.0556	10	0.233	0.0111
4	4	1	0.533	0.211	10	1	8
3	5	4	3	0.0333	0.222	13	2
8	8	2	3	0.0778	28	6	0.0111
0.156	1	2	0.756	0.0333	95	0.667	2
4	0.0444	2	4	223	0.0333	4	3
0.0111	0.733	0.533	4	0.0111	0.0111	17	0.0444
2	0.0444	5	0.933	13	0.789	25	0.4
13	5	3	0.7	0.0111	14	0.0111	1
1	0.0556	0.889	0.4	0.0111	49	3	0.222
0.844	3	0.178	0.689	7	0.767	0.0222	0.311
2	7	0.789	0.522	0.0889	2	0.722	19
0.433	0.0778	7	0.267	0.244	0.633	1	5
4	3	34	0.1	0.0111	0.556	1	0.133
3	0.1	12	5	7	0.333	15	6
1	3	2	0.533	109	0.411	13	0.978
1	1	0.856	6	0.0222	19	0.878	0.511
0.489	0.111	1	2	22	4	0.4	2
3	2	9	0.6	0.278	2	3	0.8
0.0778	6	7	2	0.0444	0.244	13	1
0.0778	0.144	18	0.433	0.133	0.167	6	0.122
7	3	2	0.4	0.0222	15	36	0.0222
10	4	0.856	0.322	2	62	4	0.489
2	3	1	0.167	0.0222	0.0333	0.989	0.367
10	0.778	0.222	0.0222	0.622	12	13	0.911
0.389	1	0.1	1	330	42	0.822	0.389
0.644	2	0.2	0.289	0.0444	40	6	1
15	3	0.122	1	0.0444	5	10	7
0.756	0.433	22	0.267	0.189	8	21	1
2	0.933	2	0.133	4	8	0.0111	0.689
20	3	0.4	0.0778	0.0111	0.0667	0.456	4
0.878	0.489	11	0.0889	0.1	0.2	2	1
0.0222	0.233	3	4	0.0222	77	0.544	2
0.7	6	13	0.0444	0.0889	17	0.0222	1
0.756	7	7	3	0.311	0.0333	4	2
0.544	0.211	0.422	0.0889	13	2	0.211	0.0222
11	1	41	0.133	0.278	0.0556	9	4
1	0.133	0.789	0.0111	0.0222	67	0.878	0.967
9	2	2	0.167	126	0.556	1	2
20	0.111	2	0.822	78	5	2	15
11	0.111	5	3	0.0667	5	11	0.222
33	8	2	14	0.0667	18	17	0.167
67	0.711	0.178	0.389	217	0.556	2	0.556
27	0.511	0.1	0.822	0.0111	11	10	0.111
2	0.811	0.578	0.444	0.0111	0.0444	5	0.211
0.233	0.933	0.511	0.7	0.0444	3	19	0.256
5	3	40	0.989	0.0444	26	8	17
1	0.156	1	0.0333	60	118	14	0.0111
4	14	1	0.856	20	0.0111	124	27
0.222	0.511	42	0.0333	0.0444	0.167	10	11
0.278	5	0.0222	0.344	21	0.678	2	17
0.578	0.622	2	8	91	1	0.0333	2
27	1	0.356	17	0.0222	0.0222	1	65
0.0667	9	3	0.478	33	0.0111	6	38
1	9	13	9	33	2	0.711	6
5	2	0.0667	0.0222	19	0.0889	22	68
0.711	0.367	3	0.0556	0.0556	6	25	8
0.556	5	33	3	0.0222	0.556	2	70
0.456	1	32	0.122	2	0.722	14	14
0.189	5	0.3	0.156	0.622	8	0.811	64
1	8	0.1	0.178	0.156	0.2	0.133	0.356
0.0222	3	0.122	2	0.0111	47	2	0.311
0.389	2	10	0.256	0.0111	1	24	11
3	3	3	0.0667	0.0444	26	0.533	1
0.3	0.756	8	5	0.0222	3	2	0.222
5	3	1	0.0444	17	5	0.522	10
6	0.322	18	0.0444	0.0111	0.144	0.278	0.244
4	0.933	29	0.878	0.0556	0.0111	124	6
0.0222	0.0667	3	0.311	0.0111	2	0.567	18
0.878	1	23	0.0222	0.0778	19	0.278	0.544
0.222	0.778	2	0.0111	94	0.767	0.1	0.856
14	10	77	3	0.0222	21	7	2
35	9	19	0.0444	0.0444	0.0333	2	2
1	1	2	1	0.0333	2	0.422	0.633
4	0.511	1	2	97	73	3	95
1	15	7	0.0111	1	0.0111	0.0333	0.156
1	0.678	9	0.322	6	41	28	12
0.289	2	0.111	0.167	0.0111	0.989	28	0.0222
8	0.467	0.0222	0.967	0.0333	4	5	1
18	1	0.244	0.533	133	0.233	0.0333	0.944
3	15	8	0.0667	0.0556	0.133	0.0667	0.9
0.756	0.456	1	0.233	0.678	0.0667	0.911	1
30	5	2	0.0111	26	39	7	0.478
5	0.622	2	0.711	29	6	1	0.778
4	2	3	1	0.333	0.344	20	0.656
4	16	1	1	0.122	0.0667	0.222	0.267
1	3	0.211	1	40	0.1	0.8	124
2	13	6	0.244	0.378	0.0111	1	15
3	2	12	7	7	35	1	157
3	4	14	0.4	0.433	0.233	0.0667	34
22	0.733	0.333	6	0.0222	0.0667	22	2
3	37	0.689	4	0.0556	3	2	15
7	4	10	2	0.556	0.0111	5	19
0.267	0.0889	14	0.4	0.233	20	0.5	2
5	0.0444	0.7	0.922	0.0111	2	0.0111	1
4	6	16	0.233	26	0.144	0.311	2
3	1	4	0.589	0.289	0.144	0.111	0.478
1	8	10	1	7	0.222	0.222	0.989
2	26	3	4	0.0556	0.244	4	1
0.222	11	7	9	0.0667	17	0.656	2
22	2	0.0778	6	0.0111	1	10	0.5
15	10	1	0.156	0.144	3	0.378	0.989
5	0.0778	8	2	0.0444	6	0.0111	12
18	2	28	0.0889	16	0.0222	9	42
1	11	0.989	0.678	0.533	49	9	9
6	0.589	3	0.678	56	0.0111	0.422	16
0.778	2	0.1	0.111	0.178	0.611	3	29
6	0.4	19	0.333	0.0333	4	0.0444	3
3	1	3	4	0.0556	2	0.0333	0.0444
2	0.322	0.889	0.211	23	2	0.233	0.589
5	2	1	2	7	0.0444	0.156	0.756
21	0.144	4	0.3	0.178	0.967	8	0.656
3	0.656	0.133	0.178	0.0111	25	43	0.589
0.989	5	3	0.733	0.256	7	3	2
5	17	5	0.889	2	2	0.178	0.356
13	0.411	0.556	0.189	0.0222	0.156	0.0333	0.689
25	0.133	4	2	0.0444	2	0.3	0.133
8	0.378	0.0222	2	0.378	5	0.0444	0.0333
2	13	2	1	0.3	0.0333	2	0.733
3	3	0.167	0.0444	0.0667	1	0.111	29
1	7	0.156	0.456	0.0444	80	13	5
41	0.111	3	3	0.0111	0.0667	6	2
2	0.0556	0.122	6	34	0.133	25	150
0.211	7	3	0.222	67	0.0444	3	0.144
2	4	0.267	0.0667	10	0.911	1	56
1	5	5	0.667	0.644	1	0.0111	2
0.233	0.322	22	0.0222	0.0556	0.0889	2	0.144
13	2	58	0.967	0.356	10	0.133	2
0.0556	0.878	6	0.256	0.222	0.278	0.733	2
12	10	0.878	0.189	0.0444	9	12	0.0111
47	2	35	4	0.278	1	0.244	0.644
1	1	7	1	22	11	48	0.933
3	4	2	2	0.122	3	0.367	8
0.711	5	2	5	0.0111	0.922	0.333	0.0111
0.133	0.6	5	0.0222	0.167	1	3	1
2	3	22	0.133	0.422	7	12	89
0.0444	3	3	5	0.478	5	0.167	3
0.289	0.889	3	0.2	0.989	0.0222	0.144	0.967
0.0111	2	2	0.0222	0.467	0.0111	3	1
1	2	2	2	32	1	5	0.256
0.356	0.0556	0.633	0.333	0.489	0.0333	0.133	0.167
3	0.956	7	7	2	2	2	13
0.0333	2	6	1	0.333	0.456	2	0.967
0.156	1	6	0.811	0.422	0.0667	0.267	14
25	1	0.522	0.178	0.1	0.311	0.0222	44
10	0.189	3	0.544	0.767	0.211	0.133	51
7	0.0444	0.322	0.0778	0.322	16	0.544	11
8	0.1	0.644	2	4	0.0556	0.0111	13
0.0556	0.178	0.0333	0.533	0.0111	0.511	24	37
0.756	4	0.633	0.722	0.911	0.0333	16	5
1	0.922	0.0889	3	0.0667	0.178	5	0.2
27	8	0.756	2	0.0111	0.189	0.233	0.922
1	0.422	0.1	0.0667	0.0111	2	0.244	0.744
0.989	0.444		0.489	0.0556	0.0556	6	4
0.0889	0.244		16	0.0111	0.256	0.378	0.0333
5	11		22	2	0.0222	0.3	5
0.344	0.133		1	0.0111	0.6	0.0222	0.0333
1	6		0.211	165	15	0.156	2
6	2		4	0.189	13	0.3	2
23	2		0.156	0.0222	0.0111	0.156	7
17	6		0.0333	0.0222	5	2	53
3	11		0.0556	0.0556	11	0.0444	76
7	5		12	0.0444	1	0.0111	0.456
2	5		0.378	0.0444	0.0333	0.0111	2
5	19		0.989	44	3	0.689	154
0.6	10		0.3	0.167	3	30	0.178
2	0.133		0.211	0.0111	0.533	0.122	14
4	6		0.0444	0.211	59	0.222	56
0.511	19		2	0.0667	0.389	1	0.0111
2	0.611		1	0.0111	0.744	0.933	0.0667
0.2	0.356		7	80	2	2	15
19	40		1	0.589	41	0.256	11
14	1		0.144	1	0.0778	0.0222	17
4	2		0.378	150	2	0.756	27
0.722	48		24	0.111	70	29	0.533
0.544	17		3	0.0111	0.0222	11	0.567
11	0.9		0.0444	0.111	1	4	0.156
5	0.778		1	0.0111	3	5	7
0.5	0.722		2	0.556	0.2	21	16
17	11		5	1	0.0333	1	0.389
24	0.411		1	0.0222	0.933	0.2	0.0222
0.111	36		0.556	0.0222	0.0111	0.0222	5
8	3		4	0.0111	11	0.2	10
11	0.589		0.589	9	0.0889	0.478	11
9	0.156		0.111	2	30	0.411	0.6
0.944	2		19	18	0.844	1	59
2	5		0.778	0.0111	0.278	3	39
0.233	0.333		0.0889	0.0111	0.122	7	1
5	0.889		0.689	0.0111	3	3	0.167
2	0.244		0.0333	67	0.767	0.278	46
15	0.9		2	0.0778	2	8	53
23	2		0.967	0.156	0.0222	1	6
0.178	0.111		0.233	5	0.0111	33	31
0.4	0.244		0.222	176	64	14	4
0.922	2		0.444	0.0222	138	17	0.0333
8	3		0.289	0.0222	0.367	0.0333	153
13	0.156		0.0222	400	2	0.522	1
14	0.0222		0.489	0.0222	0.211	33	0.711
12	0.611		1	0.0111	0.244	0.444	59
0.333	0.4		0.111	0.378	22	0.0889	5
6	0.611		0.689	0.0778	0.0778	0.0556	0.867
0.333	2		2	0.0333	0.0222	12	1
3	9		13	0.0333	0.0444	0.0111	0.467
7	0.0556		0.589	0.0111	0.511	63	22
5	0.422		0.289	0.111	22	2	0.278
2	0.2		19	0.0444	30	26	0.889
0.644	0.1		0.0667	0.0333	11	0.0444	27
0.167	0.156		4	0.0111	26	0.733	0.0667
0.0333	5		0.311	0.0444	0.178	1	21
0.6	0.456		4	0.0111	1	0.756	230
2	2		0.711	1	0.222	3	0.222
0.933	14		0.322	0.0222	0.0778	0.789	110
3	0.444		0.122	0.0333	0.0333	0.0556	1
11	0.411		4	0.0444	8	0.222	8
0.511	0.389		7	94	17	1	39
3	0.856		2	0.2	78	0.9	7
0.111	0.0444		1	7	6	0.833	0.111
2	0.622		0.3	0.133	5	0.211	0.111
9	9		0.1	0.511	1	0.722	0.0444
2	4		0.333	0.222	4	21	37
6	17		1	0.522	75	29	3
0.422	0.278		3	0.222	5	3	15
9	12		0.644	0.0667	3	5	32
5	5		1	13	5	43	3
14	0.378		1	0.322	52	7	0.211
3	0.244		0.189	0.0444	12	0.589	0.144
15	2		0.0111	0.0667	4	2	1
8	0.0556		0.389	0.0222	0.844	0.167	1
0.389	0.167		0.367	0.0111	5	0.211	88
0.389	1		3	0.278	26	18	22
6	1		0.167	0.0111	25	1	20
1	0.111		4	0.0222	0.0667	0.422	8
0.433	3		2	81	3	0.4	0.0222
4	0.311		0.689	0.0222	9	2	13
12	0.444		0.156	0.111	7	1	25
3	2		8	13	8	8	6
3	0.0778		0.189	0.0556	0.789	4	50
2	9		0.222	0.0444	73	2	8
1	0.133		0.233	0.0333	0.0667	3	2
5	4		0.489	6	107	6	0.244
0.0111	1		16	0.0222	0.444	0.267	0.178
0.0222	0.789		0.556	0.0222	1	27	0.0111
27	12		0.144	0.0111	58	69	2
2	0.278		0.0444	0.0111	3	15	2
1	0.867		2	0.0222	0.133	7	108
2	0.389		0.356	2	5	0.244	0.656
18	12		2	0.0778	0.0111	23	0.222
[truncated: 1,466 more rows]

## Sheet: Feuil6
Reladed to Figure 6B
Survival analysis of DreddD55 and PGRP-LBD mutant flies fed with sucrose + E. cc
Control	Assay1		Control	Assay2		Control	Assay3
	Fly alived (%)			Fly alived (%)			Fly alived (%)
Day1	100		Day1	100		Day1	100
Day2	100		Day2	100		Day2	100
Day3	100		Day3	100		Day3	100
Day4	100		Day4	100		Day4	100
Day5	100		Day5	100		Day5	100
Day6	100		Day6	100		Day6	100
Day7	100		Day7	100		Day7	100
Day8	100		Day8	100		Day8	100
Day9	100		Day9	100		Day9	100
Day10	100		Day10	100		Day10	100
Day11	100		Day11	100		Day11	100
Day12	100		Day12	100		Day12	100
Day13	100		Day13	100		Day13	100
Day14	100		Day14	100		Day14	100
Day15	100		Day15	100		Day15	100
Day16	100		Day16	100		Day16	100
Day17	100		Day17	100		Day17	100
Day18	100		Day18	81.25		Day18	100
Day19	100		Day19	81.25		Day19	100
Day20	100		Day20	81.25		Day20	100
Day21	100		Day21	81.25		Day21	100
Day22	93.75		Day22	81.25		Day22	100
Day23	93.75		Day23	68.75		Day23	100
Day24	68.75		Day24	68.75		Day24	87.5
Day25	62.5		Day25	68.75		Day25	81.25
Day26	50		Day26	68.75		Day26	81.25
Day27	50		Day27	68.75		Day27	81.25
Day28	50		Day28	50		Day28	43.75
Day29	37.5		Day29	37.5		Day29	37.5
Day30	25		Day30	31.25		Day30	25
Day31	12.5		Day31	12.5		Day31	6.25
Day32	0		Day32	0		Day32	0
Day33	0		Day33	0		Day33	0
Day34	0		Day34	0		Day34	0
PGRP-LBD	Assay 1		PGRP-LBD	Assay 2		PGRP-LBD	Assay 3
	Fly alived (%)			Fly alived (%)			Fly alived (%)
Day1	100		Day1	100		Day1	100
Day2	100		Day2	100		Day2	100
Day3	100		Day3	100		Day3	100
Day4	100		Day4	100		Day4	100
Day5	100		Day5	100		Day5	100
Day6	100		Day6	100		Day6	100
Day7	100		Day7	100		Day7	100
Day8	100		Day8	100		Day8	93.75
Day9	100		Day9	75		Day9	93.75
Day10	50		Day10	35		Day10	68.75
Day11	50		Day11	25		Day11	37.5
Day12	33.3333		Day12	15		Day12	12.5
Day13	33.3333		Day13	15		Day13	12.5
Day14	16.6667		Day14	5		Day14	6.25
Day15	0		Day15	0		Day15	0
Day16	0		Day16	0		Day16	0
Day17	0		Day17	0		Day17	0
Day18	0		Day18	0		Day18	0
Day19	0		Day19	0		Day19	0
Day20	0		Day20	0		Day20	0
Day21	0		Day21	0		Day21	0
Day22	0		Day22	0		Day22	0
Day23	0		Day23	0		Day23	0
Day24	0		Day24	0		Day24	0
Day25	0		Day25	0		Day25	0
Day26	0		Day26	0		Day26	0
Day27	0		Day27	0		Day27	0
Day28	0		Day28	0		Day28	0
Day29	0		Day29	0		Day29	0
Day30	0		Day30	0		Day30	0
Day31	0		Day31	0		Day31	0
Day32	0		Day32	0		Day32	0
Day33	0		Day33	0		Day33	0
Day34	0		Day34	0		Day34	0
DreddD55	Assay 1		DreddD55	Assay 2		DreddD55	Assay 3
	Fly alived (%)			Fly alived (%)			Fly alived (%)
Day1	100		Day1	100		Day1	100
Day2	100		Day2	100		Day2	100
Day3	100		Day3	100		Day3	100
Day4	100		Day4	100		Day4	100
Day5	100		Day5	100		Day5	100
Day6	100		Day6	100		Day6	100
Day7	100		Day7	100		Day7	100
Day8	100		Day8	100		Day8	100
Day9	100		Day9	100		Day9	100
Day10	100		Day10	100		Day10	100
Day11	100		Day11	100		Day11	100
Day12	100		Day12	100		Day12	100
Day13	100		Day13	100		Day13	100
Day14	100		Day14	100		Day14	100
Day15	100		Day15	100		Day15	100
Day16	100		Day16	100		Day16	100
Day17	100		Day17	100		Day17	100
Day18	100		Day18	100		Day18	100
Day19	100		Day19	100		Day19	100
Day20	100		Day20	100		Day20	100
Day21	100		Day21	87.5		Day21	100
Day22	100		Day22	87.5		Day22	87.5
Day23	100		Day23	87.5		Day23	87.5
Day24	87.5		Day24	87.5		Day24	87.5
Day25	87.5		Day25	68.75		Day25	87.5
Day26	56.25		Day26	56.25		Day26	81.25
Day27	56.25		Day27	56.25		Day27	81.25
Day28	37.5		Day28	37.5		Day28	50
Day29	37.5		Day29	31.25		Day29	25
Day30	12.5		Day30	25		Day30	6.25
Day31	0		Day31	0		Day31	0
Day32	0		Day32	0		Day32	0
Day33	0		Day33	0		Day33	0
Day34	0		Day34	0		Day34	0
DreddD55;; PGRP-LBD	Assay 1		DreddD55;; PGRP-LBD	Assay 2		DreddD55;; PGRP-LBD	Assay 3
	Fly alived (%)			Fly alived (%)			Fly alived (%)
Day1	100		Day1	100		Day1	100
Day2	100		Day2	100		Day2	100
Day3	100		Day3	100		Day3	100
Day4	100		Day4	100		Day4	100
Day5	100		Day5	100		Day5	100
Day6	100		Day6	100		Day6	100
Day7	100		Day7	100		Day7	100
Day8	100		Day8	100		Day8	100
Day9	100		Day9	100		Day9	100
Day10	100		Day10	91.6667		Day10	100
Day11	100		Day11	91.6667		Day11	100
Day12	100		Day12	91.6667		Day12	100
Day13	100		Day13	91.6667		Day13	100
Day14	100		Day14	91.6667		Day14	100
Day15	100		Day15	91.6667		Day15	100
Day16	100		Day16	91.6667		Day16	100
Day17	100		Day17	91.6667		Day17	100
Day18	100		Day18	91.6667		Day18	95.2381
Day19	100		Day19	91.6667		Day19	95.2381
Day20	100		Day20	91.6667		Day20	95.2381
Day21	100		Day21	91.6667		Day21	95.2381
Day22	90		Day22	91.6667		Day22	85.7143
Day23	90		Day23	83.3333		Day23	76.1905
Day24	90		Day24	83.3333		Day24	76.1905
Day25	90		Day25	83.3333		Day25	71.4286
Day26	90		Day26	75		Day26	71.4286
Day27	75		Day27	75		Day27	61.9048
Day28	50		Day28	75		Day28	61.9048
Day29	35		Day29	66.6667		Day29	42.8571
Day30	20		Day30	58.3333		Day30	28.5714
Day31	20		Day31	25		Day31	19.0476
Day32	10		Day32	0		Day32	9.52381
Day33	5		Day33	0		Day33	4.7619
Day34	0		Day34	0		Day34	0

## Sheet: Feuil7
Reladed to Figure 6D
Survival analysis of PGRP-LBD mutant flies fed with sucrose + E. cc
PGRP-LBD +daGal4	Assay1		PGRP-LBD +daGal4	Assay2		PGRP-LBD +daGal4	Assay3
	Fly alived (%)			Fly alived (%)			Fly alived (%)
Day1	100		Day1	100		Day1	100
Day2	100		Day2	100		Day2	100
Day3	100		Day3	100		Day3	100
Day4	100		Day4	100		Day4	100
Day5	100		Day5	100		Day5	100
Day6	100		Day6	100		Day6	100
Day7	100		Day7	100		Day7	100
Day8	100		Day8	90.4762		Day8	100
Day9	100		Day9	90.4762		Day9	100
Day10	100		Day10	90.4762		Day10	100
Day11	92.8571		Day11	85.7143		Day11	91.6667
Day12	78.5714		Day12	61.9048		Day12	75
Day13	50		Day13	42.8571		Day13	41.6667
Day14	28.5714		Day14	19.0476		Day14	16.6667
Day15	14.2857		Day15	9.52381		Day15	0
Day16	7.14286		Day16	4.7619		Day16	0
Day17	0		Day17	0		Day17	0
Day18	0		Day18	0		Day18	0
Day19	0		Day19	0		Day19	0
Day20	0		Day20	0		Day20	0
Day21	0		Day21	0		Day21	0
Day22	0		Day22	0		Day22	0
Day23	0		Day23	0		Day23	0
Day24	0		Day24	0		Day24	0
Day25	0		Day25	0		Day25	0
Day26	0		Day26	0		Day26	0
Day27	0		Day27	0		Day27	0
Day28	0		Day28	0		Day28	0
Day29	0		Day29	0		Day29	0
PGRP-LBD +daGal4>dFaddIR	Assay 1		PGRP-LBD +daGal4>dFaddIR	Assay 2		PGRP-LBD +daGal4>dFaddIR	Assay 3
	Fly alived (%)			Fly alived (%)			Fly alived (%)
Day1	100		Day1	100		Day1	100
Day2	100		Day2	100		Day2	100
Day3	100		Day3	100		Day3	100
Day4	100		Day4	100		Day4	100
Day5	100		Day5	100		Day5	100
Day6	100		Day6	100		Day6	100
Day7	100		Day7	93.3333		Day7	100
Day8	92.8571		Day8	93.3333		Day8	100
Day9	92.8571		Day9	93.3333		Day9	100
Day10	92.8571		Day10	86.6667		Day10	100
Day11	92.8571		Day11	86.6667		Day11	90.9091
Day12	92.8571		Day12	86.6667		Day12	90.9091
Day13	92.8571		Day13	80		Day13	90.9091
Day14	92.8571		Day14	80		Day14	90.9091
Day15	85.7143		Day15	80		Day15	90.9091
Day16	71.4286		Day16	66.6667		Day16	81.8182
Day17	64.2857		Day17	66.6667		Day17	63.6364
Day18	50		Day18	60		Day18	45.4545
Day19	35.7143		Day19	53.3333		Day19	45.4545
Day20	21.4286		Day20	20		Day20	45.4545
Day21	14.2857		Day21	13.3333		Day21	36.3636
Day22	14.2857		Day22	13.3333		Day22	36.3636
Day23	0		Day23	0		Day23	9.09091
Day24	0		Day24	0		Day24	9.09091
Day25	0		Day25	0		Day25	0
Day26	0		Day26	0		Day26	0
Day27	0		Day27	0		Day27	0
Day28	0		Day28	0		Day28	0
Day29	0		Day29	0		Day29	0
PGRP-LBD + r4Gal4	Assay 1		PGRP-LBD + r4Gal4	Assay 2		PGRP-LBD + r4Gal4	Assay 3
	Fly alived (%)			Fly alived (%)			Fly alived (%)
Day1	100		Day1	100		Day1	100
Day2	100		Day2	100		Day2	100
Day3	100		Day3	100		Day3	100
Day4	100		Day4	100		Day4	100
Day5	100		Day5	100		Day5	100
Day6	100		Day6	86.6667		Day6	93.3333
Day7	87.5		Day7	73.3333		Day7	80
Day8	87.5		Day8	53.3333		Day8	60
Day9	62.5		Day9	46.6667		Day9	40
Day10	62.5		Day10	33.3333		Day10	33.3333
Day11	25		Day11	13.3333		Day11	20
Day12	0		Day12	0		Day12	0
Day13	0		Day13	0		Day13	0
Day14	0		Day14	0		Day14	0
Day15	0		Day15	0		Day15	0
Day16	0		Day16	0		Day16	0
Day17	0		Day17	0		Day17	0
Day18	0		Day18	0		Day18	0
Day19	0		Day19	0		Day19	0
Day20	0		Day20	0		Day20	0
Day21	0		Day21	0		Day21	0
Day22	0		Day22	0		Day22	0
Day23	0		Day23	0		Day23	0
Day24	0		Day24	0		Day24	0
Day25	0		Day25	0		Day25	0
Day26	0		Day26	0		Day26	0
Day27	0		Day27	0		Day27	0
Day28	0		Day28	0		Day28	0
Day29	0		Day29	0		Day29	0
PGRP-LBD +r4Gal4>dFaddIR	Assay 1		PGRP-LBD +r4Gal4>dFaddIR	Assay 2		PGRP-LBD +r4Gal4>dFaddIR	Assay 3
	Fly alived (%)			Fly alived (%)			Fly alived (%)
Day1	100		Day1	100		Day1	100
Day2	100		Day2	100		Day2	100
Day3	100		Day3	100		Day3	100
Day4	100		Day4	100		Day4	100
Day5	100		Day5	100		Day5	100
Day6	100		Day6	100		Day6	100
Day7	100		Day7	100		Day7	100
Day8	100		Day8	100		Day8	100
Day9	100		Day9	100		Day9	100
Day10	100		Day10	100		Day10	100
Day11	100		Day11	93.3333		Day11	100
Day12	100		Day12	93.3333		Day12	93.3333
Day13	90.9091		Day13	93.3333		Day13	86.6667
Day14	90.9091		Day14	80		Day14	66.6667
Day15	90.9091		Day15	73.3333		Day15	53.3333
Day16	36.3636		Day16	53.3333		Day16	40
Day17	27.2727		Day17	33.3333		Day17	20
Day18	9.09091		Day18	20		Day18	6.66667
Day19	0		Day19	0		Day19	0
Day20	0		Day20	0		Day20	0
Day21	0		Day21	0		Day21	0
Day22	0		Day22	0		Day22	0
Day23	0		Day23	0		Day23	0
Day24	0		Day24	0		Day24	0
Day25	0		Day25	0		Day25	0
Day26	0		Day26	0		Day26	0
Day27	0		Day27	0		Day27	0
Day28	0		Day28	0		Day28	0
Day29	0		Day29	0		Day29	0
PGRP-LBD + cgGal4	Assay 1		PGRP-LBD + cgGal4	Assay 2		PGRP-LBD + cgGal4	Assay 3
	Fly alived (%)			Fly alived (%)			Fly alived (%)
Day1	100		Day1	100		Day1	100
Day2	100		Day2	100		Day2	100
Day3	100		Day3	100		Day3	100
Day4	100		Day4	100		Day4	100
Day5	100		Day5	100		Day5	100
Day6	100		Day6	100		Day6	100
Day7	100		Day7	95		Day7	95
Day8	100		Day8	85		Day8	95
Day9	90		Day9	85		Day9	90
Day10	90		Day10	85		Day10	75
Day11	90		Day11	40		Day11	35
Day12	25		Day12	25		Day12	25
Day13	20		Day13	20		Day13	20
Day14	5		Day14	5		Day14	5
Day15	5		Day15	5		Day15	5
Day16	0		Day16	0		Day16	0
Day17	0		Day17	0		Day17	0
Day18	0		Day18	0		Day18	0
Day19	0		Day19	0		Day19	0
Day20	0		Day20	0		Day20	0
Day21	0		Day21	0		Day21	0
Day22	0		Day22	0		Day22	0
Day23	0		Day23	0		Day23	0
Day24	0		Day24	0		Day24	0
Day25	0		Day25	0		Day25	0
Day26	0		Day26	0		Day26	0
Day27	0		Day27	0		Day27	0
Day28	0		Day28	0		Day28	0
Day29	0		Day29	0		Day29	0
PGRP-LBD +cgGal4>dFaddIR	Assay 1		PGRP-LBD +cgGal4>dFaddIR	Assay 2		PGRP-LBD +cgGal4>dFaddIR	Assay 3
	Fly alived (%)			Fly alived (%)			Fly alived (%)
Day1	100		Day1	100		Day1	100
Day2	100		Day2	100		Day2	100
Day3	100		Day3	100		Day3	100
Day4	100		Day4	100		Day4	100
Day5	100		Day5	100		Day5	100
Day6	100		Day6	100		Day6	100
Day7	100		Day7	100		Day7	100
Day8	100		Day8	100		Day8	100
Day9	100		Day9	100		Day9	100
Day10	100		Day10	100		Day10	100
Day11	100		Day11	100		Day11	100
Day12	92.8571		Day12	100		Day12	100
Day13	92.8571		Day13	100		Day13	100
Day14	92.8571		Day14	100		Day14	100
Day15	92.8571		Day15	100		Day15	100
Day16	71.4286		Day16	66.6667		Day16	85
Day17	35.7143		Day17	44.4444		Day17	50
Day18	0		Day18	0		Day18	15
Day19	0		Day19	0		Day19	0
Day20	0		Day20	0		Day20	0
Day21	0		Day21	0		Day21	0
Day22	0		Day22	0		Day22	0
Day23	0		Day23	0		Day23	0
Day24	0		Day24	0		Day24	0
Day25	0		Day25	0		Day25	0
Day26	0		Day26	0		Day26	0
Day27	0		Day27	0		Day27	0
Day28	0		Day28	0		Day28	0
Day29	0		Day29	0		Day29	0
PGRP-LBD + Mef2Gal4	Assay1		PGRP-LBD + Mef2Gal4	Assay2		PGRP-LBD + Mef2Gal4	Assay3
	Fly alived (%)			Fly alived (%)			Fly alived (%)
Day1	100		Day1	100		Day1	100
Day2	100		Day2	100		Day2	100
Day3	100		Day3	100		Day3	100
Day4	100		Day4	100		Day4	100
Day5	100		Day5	100		Day5	100
Day6	100		Day6	100		Day6	100
Day7	91.3043		Day7	100		Day7	90.4762
Day8	91.3043		Day8	100		Day8	90.4762
Day9	91.3043		Day9	100		Day9	90.4762
Day10	78.2609		Day10	80		Day10	85.7143
Day11	43.4783		Day11	25		Day11	33.3333
Day12	8.69565		Day12	10		Day12	9.52381
Day13	8.69565		Day13	10		Day13	9.52381
Day14	4.34783		Day14	5		Day14	4.7619
Day15	4.34783		Day15	5		Day15	4.7619
Day16	4.34783		Day16	5		Day16	4.7619
Day17	4.34783		Day17	5		Day17	4.7619
Day18	0		Day18	0		Day18	0
Day19	0		Day19	0		Day19	0
Day20	0		Day20	0		Day20	0
Day21	0		Day21	0		Day21	0
Day22	0		Day22	0		Day22	0
Day23	0		Day23	0		Day23	0
Day24	0		Day24	0		Day24	0
Day25	0		Day25	0		Day25	0
Day26	0		Day26	0		Day26	0
Day27	0		Day27	0		Day27	0
Day28	0		Day28	0		Day28	0
Day29	0		Day29	0		Day29	0
	0
PGRP-LBD +Mef2Gal4>dFaddIR	Assay 1		PGRP-LBD +Mef2Gal4>dFaddIR	Assay 2		PGRP-LBD +Mef2Gal4>dFaddIR	Assay 3
	Fly alived (%)			Fly alived (%)			Fly alived (%)
Day1	100		Day1	100		Day1	100
Day2	100		Day2	100		Day2	100
Day3	100		Day3	100		Day3	100
Day4	100		Day4	100		Day4	100
Day5	86.6667		Day5	100		Day5	100
Day6	86.6667		Day6	100		Day6	100
Day7	86.6667		Day7	80		Day7	100
Day8	86.6667		Day8	60		Day8	100
Day9	73.3333		Day9	60		Day9	60
Day10	73.3333		Day10	60		Day10	60
Day11	60		Day11	60		Day11	40
Day12	46.6667		Day12	46.6667		Day12	40
Day13	46.6667		Day13	46.6667		Day13	40
Day14	26.6667		Day14	26.6667		Day14	20
Day15	26.6667		Day15	26.6667		Day15	20
Day16	13.3333		Day16	13.3333		Day16	6.66667
Day17	6.66667		Day17	6.66667		Day17	6.66667
Day18	0		Day18	0		Day18	0
Day19	0		Day19	0		Day19	0
Day20	0		Day20	0		Day20	0
Day21	0		Day21	0		Day21	0
Day22	0		Day22	0		Day22	0
Day23	0		Day23	0		Day23	0
Day24	0		Day24	0		Day24	0
Day25	0		Day25	0		Day25	0
Day26	0		Day26	0		Day26	0
Day27	0		Day27	0		Day27	0
Day28	0		Day28	0		Day28	0
Day29	0		Day29	0		Day29	0
PGRP-LBD + MexGal4	Assay 1		PGRP-LBD + MexGal4	Assay 2		PGRP-LBD + MexGal4	Assay 3
	Fly alived (%)			Fly alived (%)			Fly alived (%)
Day1	100		Day1	100		Day1	100
Day2	100		Day2	100		Day2	100
Day3	100		Day3	100		Day3	100
Day4	100		Day4	100		Day4	100
Day5	100		Day5	100		Day5	100
Day6	100		Day6	100		Day6	100
Day7	100		Day7	100		Day7	92.3077
Day8	100		Day8	86.6667		Day8	92.3077
Day9	100		Day9	73.3333		Day9	76.9231
Day10	76.9231		Day10	53.3333		Day10	76.9231
Day11	69.2308		Day11	53.3333		Day11	53.8462
Day12	30.7692		Day12	26.6667		Day12	38.4615
Day13	23.0769		Day13	6.66667		Day13	23.0769
Day14	0		Day14	0		Day14	0
Day15	0		Day15	0		Day15	0
Day16	0		Day16	0		Day16	0
Day17	0		Day17	0		Day17	0
Day18	0		Day18	0		Day18	0
Day19	0		Day19	0		Day19	0
Day20	0		Day20	0		Day20	0
Day21	0		Day21	0		Day21	0
Day22	0		Day22	0		Day22	0
Day23	0		Day23	0		Day23	0
Day24	0		Day24	0		Day24	0
Day25	0		Day25	0		Day25	0
Day26	0		Day26	0		Day26	0
Day27	0		Day27	0		Day27	0
Day28	0		Day28	0		Day28	0
Day29	0		Day29	0		Day29	0
PGRP-LBD +MexGal4>dFaddIR	Assay 1		PGRP-LBD +MexGal4>dFaddIR	Assay 2		PGRP-LBD +MexGal4>dFaddIR	Assay 3
	Fly alived (%)			Fly alived (%)			Fly alived (%)
Day1	100		Day1	100		Day1	100
Day2	100		Day2	100		Day2	100
Day3	100		Day3	100		Day3	100
Day4	100		Day4	100		Day4	100
Day5	100		Day5	95.4545		Day5	100
Day6	100		Day6	95.4545		Day6	100
Day7	86.3636		Day7	86.3636		Day7	100
Day8	86.3636		Day8	86.3636		Day8	100
Day9	63.6364		Day9	77.2727		Day9	100
Day10	63.6364		Day10	68.1818		Day10	100
Day11	45.4545		Day11	54.5455		Day11	100
Day12	36.3636		Day12	36.3636		Day12	94.4444
Day13	22.7273		Day13	31.8182		Day13	72.2222
Day14	13.6364		Day14	13.6364		Day14	55.5556
Day15	13.6364		Day15	13.6364		Day15	55.5556
Day16	0		Day16	0		Day16	33.3333
Day17	0		Day17	0		Day17	33.3333
Day18	0		Day18	0		Day18	0
Day19	0		Day19	0		Day19	0
Day20	0		Day20	0		Day20	0
Day21	0		Day21	0		Day21	0
Day22	0		Day22	0		Day22	0
Day23	0		Day23	0		Day23	0
Day24	0		Day24	0		Day24	0
Day25	0		Day25	0		Day25	0
Day26	0		Day26	0		Day26	0
Day27	0		Day27	0		Day27	0
Day28	0		Day28	0		Day28	0
Day29	0		Day29	0		Day29	0
PGRP-LBD +dFaddIR	Assay 1		PGRP-LBD +dFaddIR	Assay 2		PGRP-LBD +dFaddIR	Assay 3		PGRP-LBD +dFaddIR	Assay 1		PGRP-LBD +dFaddIR	Assay 2		PGRP-LBD +dFaddIR	Assay 3		PGRP-LBD +dFaddIR	Assay 1		PGRP-LBD +dFaddIR	Assay 2		PGRP-LBD +dFaddIR	Assay 3
	Fly alived (%)			Fly alived (%)			Fly alived (%)			Fly alived (%)			Fly alived (%)			Fly alived (%)			Fly alived (%)			Fly alived (%)			Fly alived (%)
Day1	100		Day1	100		Day1	100		Day1	100		Day1	100		Day1	100		Day1	100		Day1	100		Day1	100
Day2	100		Day2	100		Day2	100		Day2	100		Day2	100		Day2	100		Day2	100		Day2	100		Day2	100
Day3	100		Day3	100		Day3	100		Day3	100		Day3	100		Day3	100		Day3	100		Day3	100		Day3	100
Day4	100		Day4	100		Day4	100		Day4	100		Day4	100		Day4	100		Day4	100		Day4	100		Day4	100
Day5	100		Day5	100		Day5	100		Day5	100		Day5	100		Day5	100		Day5	100		Day5	100		Day5	100
Day6	100		Day6	100		Day6	100		Day6	94.1176		Day6	86.6667		Day6	100		Day6	100		Day6	100		Day6	100
Day7	100		Day7	100		Day7	100		Day7	82.3529		Day7	86.6667		Day7	86.6667		Day7	100		Day7	100		Day7	100
Day8	100		Day8	92.3077		Day8	80		Day8	82.3529		Day8	80		Day8	86.6667		Day8	100		Day8	100		Day8	100
Day9	100		Day9	92.3077		Day9	80		Day9	70.5882		Day9	66.6667		Day9	73.3333		Day9	100		Day9	100		Day9	100
Day10	93.75		Day10	76.9231		Day10	60		Day10	70.5882		Day10	60		Day10	60		Day10	100		Day10	100		Day10	86.6667
Day11	81.25		Day11	53.8462		Day11	46.6667		Day11	58.8235		Day11	60		Day11	46.6667		Day11	100		Day11	100		Day11	86.6667
Day12	68.75		Day12	46.1538		Day12	33.3333		Day12	47.0588		Day12	46.6667		Day12	33.3333		Day12	100		Day12	94.1176		Day12	60
Day13	50		Day13	38.4615		Day13	33.3333		Day13	29.4118		Day13	46.6667		Day13	33.3333		Day13	95.6522		Day13	82.3529		Day13	60
Day14	31.25		Day14	38.4615		Day14	33.3333		Day14	0		Day14	26.6667		Day14	26.6667		Day14	69.5652		Day14	52.9412		Day14	33.3333
Day15	12.5		Day15	15.3846		Day15	13.3333		Day15	0		Day15	13.3333		Day15	13.3333		Day15	43.4783		Day15	52.9412		Day15	13.3333
Day16	12.5		Day16	15.3846		Day16	6.66667		Day16	0		Day16	0		Day16	0		Day16	26.087		Day16	23.5294		Day16	6.66667
Day17	0		Day17	0		Day17	0		Day17	0		Day17	0		Day17	0		Day17	26.087		Day17	23.5294		Day17	0
Day18	0		Day18	0		Day18	0		Day18	0		Day18	0		Day18	0		Day18	0		Day18	0		Day18	0
Day19	0		Day19	0		Day19	0		Day19	0		Day19	0		Day19	0		Day19	0		Day19	0		Day19	0
Day20	0		Day20	0		Day20	0		Day20	0		Day20	0		Day20	0		Day20	0		Day20	0		Day20	0
Day21	0		Day21	0		Day21	0		Day21	0		Day21	0		Day21	0		Day21	0		Day21	0		Day21	0
Day22	0		Day22	0		Day22	0		Day22	0		Day22	0		Day22	0		Day22	0		Day22	0		Day22	0
Day23	0		Day23	0		Day23	0		Day23	0		Day23	0		Day23	0		Day23	0		Day23	0		Day23	0
Day24	0		Day24	0		Day24	0		Day24	0		Day24	0		Day24	0		Day24	0		Day24	0		Day24	0
Day25	0		Day25	0		Day25	0		Day25	0		Day25	0		Day25	0		Day25	0		Day25	0		Day25	0
Day26	0		Day26	0		Day26	0		Day26	0		Day26	0		Day26	0		Day26	0		Day26	0		Day26	0
Day27	0		Day27	0		Day27	0		Day27	0		Day27	0		Day27	0		Day27	0		Day27	0		Day27	0
Day28	0		Day28	0		Day28	0		Day28	0		Day28	0		Day28	0		Day28	0		Day28	0		Day28	0
Day29	0		Day29	0		Day29	0		Day29	0		Day29	0		Day29	0		Day29	0		Day29	0		Day29	0

## Sheet: Feuil8
Related to S6 Figure
Survival analysis of PGRP-LBD mutant flies fed with sucrose
PGRP-LBD +daGal4	Assay1		PGRP-LBD +daGal4	Assay2		PGRP-LBD +daGal4	Assay3
	Fly alived (%)			Fly alived (%)			Fly alived (%)
Day1	100		Day1	100		Day1	100
Day2	100		Day2	100		Day2	100
Day3	100		Day3	100		Day3	100
Day4	100		Day4	100		Day4	100
Day5	100		Day5	100		Day5	100
Day6	100		Day6	100		Day6	100
Day7	100		Day7	100		Day7	100
Day8	100		Day8	100		Day8	100
Day9	100		Day9	100		Day9	100
Day10	100		Day10	100		Day10	100
Day11	100		Day11	100		Day11	100
Day12	100		Day12	100		Day12	100
Day13	100		Day13	100		Day13	100
Day14	100		Day14	100		Day14	100
Day15	100		Day15	100		Day15	100
Day16	100		Day16	100		Day16	100
Day17	100		Day17	100		Day17	100
Day18	100		Day18	100		Day18	100
Day19	100		Day19	100		Day19	100
Day20	100		Day20	100		Day20	100
Day21	100		Day21	100		Day21	100
Day22	100		Day22	100		Day22	100
Day23	100		Day23	100		Day23	100
Day24	100		Day24	100		Day24	100
Day25	100		Day25	100		Day25	100
Day26	100		Day26	100		Day26	100
Day27	100		Day27	100		Day27	100
Day28	100		Day28	100		Day28	100
Day29	100		Day29	100		Day29	100
PGRP-LBD + Mef2Gal4	Assay1		PGRP-LBD + Mef2Gal4	Assay2		PGRP-LBD + Mef2Gal4	Assay3
	Fly alived (%)			Fly alived (%)			Fly alived (%)
Day1	100		Day1	100		Day1	100
Day2	100		Day2	100		Day2	100
Day3	100		Day3	100		Day3	100
Day4	100		Day4	100		Day4	100
Day5	100		Day5	100		Day5	100
Day6	100		Day6	100		Day6	100
Day7	100		Day7	100		Day7	100
Day8	100		Day8	100		Day8	100
Day9	100		Day9	100		Day9	100
Day10	100		Day10	100		Day10	97.2
Day11	100		Day11	100		Day11	97.2
Day12	100		Day12	100		Day12	97.2
Day13	100		Day13	100		Day13	97.2
Day14	100		Day14	100		Day14	97.2
Day15	90		Day15	100		Day15	97.2
Day16	90		Day16	100		Day16	97.2
Day17	90		Day17	100		Day17	97.2
Day18	90		Day18	100		Day18	97.2
Day19	90		Day19	100		Day19	97.2
Day20	90		Day20	100		Day20	97.2
Day21	90		Day21	100		Day21	97.2
Day22	90		Day22	100		Day22	97.2
Day23	90		Day23	100		Day23	97.2
Day24	90		Day24	100		Day24	97.2
Day25	90		Day25	100		Day25	97.2
Day26	90		Day26	100		Day26	97.2
Day27	90		Day27	100		Day27	97.2
Day28	90		Day28	100		Day28	97.2
Day29	90		Day29	100		Day29	97.2
PGRP-LBD + r4Gal4	Assay 1		PGRP-LBD + r4Gal4	Assay 2		PGRP-LBD + r4Gal4	Assay 3
	Fly alived (%)			Fly alived (%)			Fly alived (%)
Day1	100		Day1	100		Day1	100
Day2	100		Day2	100		Day2	100
Day3	100		Day3	100		Day3	100
Day4	100		Day4	100		Day4	100
Day5	100		Day5	100		Day5	100
Day6	100		Day6	100		Day6	100
Day7	100		Day7	100		Day7	100
Day8	100		Day8	100		Day8	100
Day9	100		Day9	100		Day9	100
Day10	100		Day10	100		Day10	100
Day11	100		Day11	100		Day11	100
Day12	100		Day12	100		Day12	100
Day13	100		Day13	100		Day13	100
Day14	100		Day14	100		Day14	100
Day15	100		Day15	100		Day15	100
Day16	100		Day16	100		Day16	100
Day17	100		Day17	100		Day17	100
Day18	100		Day18	100		Day18	100
Day19	100		Day19	100		Day19	100
Day20	100		Day20	100		Day20	100
Day21	100		Day21	100		Day21	98.2
Day22	100		Day22	100		Day22	98.2
Day23	100		Day23	100		Day23	98.2
Day24	100		Day24	100		Day24	98.2
Day25	100		Day25	100		Day25	98.2
Day26	100		Day26	100		Day26	98.2
Day27	100		Day27	89		Day27	98.2
Day28	100		Day28	89		Day28	98.2
Day29	100		Day29	89		Day29	98.2
PGRP-LBD + MexGal4	Assay 1		PGRP-LBD + MexGal4	Assay 2		PGRP-LBD + MexGal4	Assay 3
	Fly alived (%)			Fly alived (%)			Fly alived (%)
Day1	100		Day1	100		Day1	100
Day2	100		Day2	100		Day2	100
Day3	100		Day3	100		Day3	100
Day4	100		Day4	100		Day4	100
Day5	100		Day5	100		Day5	100
Day6	100		Day6	100		Day6	100
Day7	100		Day7	100		Day7	100
Day8	100		Day8	100		Day8	100
Day9	100		Day9	100		Day9	100
Day10	100		Day10	100		Day10	100
Day11	100		Day11	100		Day11	100
Day12	100		Day12	100		Day12	100
Day13	100		Day13	100		Day13	100
Day14	100		Day14	100		Day14	100
Day15	100		Day15	100		Day15	100
Day16	100		Day16	100		Day16	100
Day17	100		Day17	100		Day17	100
Day18	100		Day18	100		Day18	100
Day19	100		Day19	100		Day19	100
Day20	100		Day20	100		Day20	100
Day21	100		Day21	100		Day21	100
Day22	100		Day22	100		Day22	100
Day23	100		Day23	100		Day23	100
Day24	100		Day24	100		Day24	100
Day25	100		Day25	100		Day25	100
Day26	100		Day26	100		Day26	100
Day27	100		Day27	100		Day27	100
Day28	100		Day28	100		Day28	100
Day29	100		Day29	100		Day29	100
PGRP-LBD + cgGal4	Assay 1		PGRP-LBD + cgGal4	Assay 2		PGRP-LBD + cgGal4	Assay 3
	Fly alived (%)			Fly alived (%)			Fly alived (%)
Day1	100		Day1	100		Day1	100
Day2	100		Day2	100		Day2	100
Day3	100		Day3	100		Day3	100
Day4	100		Day4	100		Day4	100
Day5	100		Day5	100		Day5	100
Day6	100		Day6	100		Day6	100
Day7	100		Day7	100		Day7	100
Day8	100		Day8	100		Day8	100
Day9	100		Day9	100		Day9	100
Day10	100		Day10	100		Day10	100
Day11	100		Day11	100		Day11	100
Day12	100		Day12	100		Day12	100
Day13	100		Day13	100		Day13	100
Day14	100		Day14	100		Day14	100
Day15	100		Day15	100		Day15	100
Day16	100		Day16	100		Day16	100
Day17	100		Day17	100		Day17	100
Day18	100		Day18	100		Day18	100
Day19	100		Day19	100		Day19	100
Day20	100		Day20	100		Day20	100
Day21	100		Day21	100		Day21	100
Day22	100		Day22	100		Day22	100
Day23	100		Day23	100		Day23	100
Day24	100		Day24	100		Day24	100
Day25	97.8		Day25	100		Day25	100
Day26	97.8		Day26	100		Day26	100
Day27	97.8		Day27	100		Day27	100
Day28	97.8		Day28	100		Day28	100
Day29	97.8		Day29	100		Day29	88
PGRP-LBD +dFaddIR	Assay 1		PGRP-LBD +dFaddIR	Assay 2		PGRP-LBD +dFaddIR	Assay 3
	Fly alived (%)			Fly alived (%)			Fly alived (%)
Day1	100		Day1	100		Day1	100
Day2	100		Day2	100		Day2	100
Day3	100		Day3	100		Day3	100
Day4	100		Day4	100		Day4	100
Day5	100		Day5	100		Day5	100
Day6	100		Day6	100		Day6	100
Day7	100		Day7	100		Day7	100
Day8	100		Day8	100		Day8	100
Day9	100		Day9	100		Day9	100
Day10	100		Day10	100		Day10	100
Day11	100		Day11	100		Day11	100
Day12	100		Day12	100		Day12	100
Day13	100		Day13	100		Day13	100
Day14	100		Day14	100		Day14	100
Day15	100		Day15	100		Day15	100
Day16	100		Day16	100		Day16	100
Day17	100		Day17	100		Day17	100
Day18	100		Day18	100		Day18	100
Day19	100		Day19	100		Day19	100
Day20	100		Day20	100		Day20	100
Day21	100		Day21	100		Day21	100
Day22	100		Day22	100		Day22	100
Day23	100		Day23	100		Day23	100
Day24	100		Day24	100		Day24	100
Day25	100		Day25	100		Day25	100
Day26	100		Day26	100		Day26	100
Day27	100		Day27	100		Day27	100
Day28	100		Day28	100		Day28	100
Day29	100		Day29	100		Day29	100
PGRP-LBD +daGal4>dFaddIR	Assay 1		PGRP-LBD +daGal4>dFaddIR	Assay 2		PGRP-LBD +daGal4>dFaddIR	Assay 3
	Fly alived (%)			Fly alived (%)			Fly alived (%)
Day1	100		Day1	100		Day1	100
Day2	100		Day2	100		Day2	100
Day3	100		Day3	100		Day3	100
Day4	100		Day4	100		Day4	100
Day5	100		Day5	100		Day5	100
Day6	100		Day6	100		Day6	100
Day7	100		Day7	100		Day7	100
Day8	100		Day8	100		Day8	100
Day9	100		Day9	100		Day9	100
Day10	100		Day10	100		Day10	100
Day11	100		Day11	100		Day11	100
Day12	100		Day12	100		Day12	100
Day13	100		Day13	100		Day13	100
Day14	100		Day14	100		Day14	100
Day15	100		Day15	100		Day15	100
Day16	97.2		Day16	100		Day16	98
Day17	97.2		Day17	100		Day17	98
Day18	97.2		Day18	100		Day18	98
Day19	97.2		Day19	100		Day19	98
Day20	94		Day20	91		Day20	85
Day21	94		Day21	91		Day21	85
Day22	94		Day22	91		Day22	85
Day23	94		Day23	91		Day23	85
Day24	94		Day24	91		Day24	85
Day25	94		Day25	91		Day25	85
Day26	94		Day26	91		Day26	85
Day27	94		Day27	91		Day27	85
Day28	94		Day28	91		Day28	85
Day29	94		Day29	91		Day29	85
PGRP-LBD +Mef2Gal4>dFaddIR	Assay 1		PGRP-LBD +Mef2Gal4>dFaddIR	Assay 2		PGRP-LBD +Mef2Gal4>dFaddIR	Assay 3
	Fly alived (%)			Fly alived (%)			Fly alived (%)
Day1	100		Day1	100		Day1	100
Day2	100		Day2	100		Day2	100
Day3	100		Day3	100		Day3	100
Day4	100		Day4	100		Day4	100
Day5	100		Day5	100		Day5	100
Day6	100		Day6	100		Day6	100
Day7	100		Day7	100		Day7	100
Day8	100		Day8	100		Day8	100
Day9	100		Day9	100		Day9	100
Day10	100		Day10	100		Day10	100
Day11	100		Day11	100		Day11	100
Day12	100		Day12	100		Day12	100
Day13	100		Day13	100		Day13	100
Day14	100		Day14	100		Day14	100
Day15	100		Day15	100		Day15	100
Day16	100		Day16	100		Day16	100
Day17	100		Day17	100		Day17	100
Day18	100		Day18	100		Day18	100
Day19	100		Day19	100		Day19	100
Day20	100		Day20	100		Day20	100
Day21	100		Day21	100		Day21	100
Day22	100		Day22	100		Day22	100
Day23	100		Day23	100		Day23	100
Day24	100		Day24	100		Day24	100
Day25	100		Day25	100		Day25	94
Day26	100		Day26	100		Day26	94
Day27	100		Day27	100		Day27	94
Day28	91		Day28	100		Day28	94
Day29	91		Day29	100		Day29	94
PGRP-LBD +r4Gal4>dFaddIR	Assay 1		PGRP-LBD +r4Gal4>dFaddIR	Assay 2		PGRP-LBD +r4Gal4>dFaddIR	Assay 3
	Fly alived (%)			Fly alived (%)			Fly alived (%)
Day1	100		Day1	100		Day1	100
Day2	100		Day2	100		Day2	100
Day3	100		Day3	100		Day3	100
Day4	100		Day4	100		Day4	100
Day5	100		Day5	100		Day5	100
Day6	100		Day6	100		Day6	100
Day7	100		Day7	100		Day7	100
Day8	100		Day8	100		Day8	100
Day9	100		Day9	100		Day9	100
Day10	100		Day10	100		Day10	100
Day11	100		Day11	100		Day11	100
Day12	100		Day12	100		Day12	100
Day13	100		Day13	100		Day13	100
Day14	100		Day14	100		Day14	100
Day15	100		Day15	100		Day15	100
Day16	100		Day16	100		Day16	100
Day17	100		Day17	100		Day17	100
Day18	100		Day18	100		Day18	100
Day19	100		Day19	97.5		Day19	100
Day20	100		Day20	97.5		Day20	100
Day21	100		Day21	97.5		Day21	100
Day22	90.2		Day22	97.5		Day22	100
Day23	90.2		Day23	97.5		Day23	100
Day24	90.2		Day24	97.5		Day24	100
Day25	90.2		Day25	97.5		Day25	100
Day26	90.2		Day26	97.5		Day26	100
Day27	90.2		Day27	97.5		Day27	100
Day28	90.2		Day28	97.5		Day28	100
Day29	90.2		Day29	97.5		Day29	100
PGRP-LBD +MexGal4>dFaddIR	Assay 1		PGRP-LBD +MexGal4>dFaddIR	Assay 2		PGRP-LBD +MexGal4>dFaddIR	Assay 3
	Fly alived (%)			Fly alived (%)			Fly alived (%)
Day1	100		Day1	100		Day1	100
Day2	100		Day2	100		Day2	100
Day3	100		Day3	100		Day3	100
Day4	100		Day4	100		Day4	100
Day5	100		Day5	100		Day5	100
Day6	100		Day6	100		Day6	100
Day7	100		Day7	100		Day7	100
Day8	100		Day8	100		Day8	100
Day9	100		Day9	100		Day9	100
Day10	100		Day10	100		Day10	100
Day11	100		Day11	100		Day11	100
Day12	100		Day12	100		Day12	100
Day13	100		Day13	100		Day13	100
Day14	100		Day14	100		Day14	100
Day15	100		Day15	100		Day15	100
Day16	100		Day16	100		Day16	100
Day17	100		Day17	100		Day17	100
Day18	100		Day18	100		Day18	100
Day19	100		Day19	100		Day19	100
Day20	100		Day20	97.51		Day20	100
Day21	100		Day21	97.51		Day21	100
Day22	100		Day22	97.51		Day22	100
Day23	100		Day23	97.51		Day23	100
Day24	100		Day24	97.51		Day24	100
Day25	100		Day25	97.51		Day25	100
Day26	100		Day26	97.51		Day26	100
Day27	100		Day27	97.51		Day27	100
Day28	100		Day28	97.51		Day28	87
Day29	100		Day29	97.51		Day29	87
PGRP-LBD +cgGal4>dFaddIR	Assay 1		PGRP-LBD +cgGal4>dFaddIR	Assay 2		PGRP-LBD +cgGal4>dFaddIR	Assay 3
	Fly alived (%)			Fly alived (%)			Fly alived (%)
Day1	100		Day1	100		Day1	100
Day2	100		Day2	100		Day2	100
Day3	100		Day3	100		Day3	100
Day4	100		Day4	100		Day4	100
Day5	100		Day5	100		Day5	100
Day6	100		Day6	100		Day6	100
Day7	100		Day7	100		Day7	100
Day8	100		Day8	100		Day8	100
Day9	100		Day9	100		Day9	100
Day10	100		Day10	100		Day10	100
Day11	100		Day11	100		Day11	100
Day12	100		Day12	100		Day12	100
Day13	100		Day13	100		Day13	100
Day14	100		Day14	100		Day14	100
Day15	100		Day15	100		Day15	100
Day16	100		Day16	100		Day16	100
Day17	100		Day17	100		Day17	100
Day18	100		Day18	100		Day18	100
Day19	100		Day19	100		Day19	100
Day20	100		Day20	100		Day20	100
Day21	100		Day21	100		Day21	100
Day22	100		Day22	100		Day22	100
Day23	100		Day23	100		Day23	100
Day24	100		Day24	100		Day24	100
Day25	100		Day25	100		Day25	100
Day26	100		Day26	100		Day26	100
Day27	100		Day27	100		Day27	100
Day28	100		Day28	100		Day28	100
Day29	100		Day29	100		Day29	100

## Sheet: Feuil9
Reladed to S3 Figure
Quantification of the different stages of oocytes, from 12 ovaries (6 animals) per assay.
	Control sucrose Assay 1	Control sucrose Assay 2	Control sucrose Assay 3
Germarium to stage 6	194	175	186
Stage 7-9	145	132	150
Stage 10	46	35	52
Stage 14	143	135	120
Apoptotic stage	8	15	9
	Control E. coli Assay 1	Control E. coli Assay 2	Control E. coli Assay 3
Germarium to stage 6	228	202	210
Stage 7-9	219	198	205
Stage 10	157	140	139
Stage 14	191	180	175
Apoptotic stage	1	2	0
	Control E. cc Assay 1	Control E. cc Assay 2	Control E. cc Assay 3
Germarium to stage 6	191	200	201
Stage 7-9	188	195	179
Stage 10	109	100	98
Stage 14	227	232	200
Apoptotic stage	0	2	0
